# Supplementary material for: Genetic evidence on the association between pulmonary function and cognitive impairment: A 2-sample Mendelian randomization study
Source: Medicine (Baltimore). 2026 Feb 6;105(6):e47457. doi: 10.1097/MD.0000000000047457 (PMC12885709; doi:10.1097/MD.0000000000047457)
Supplement: Supplementary file 1 [file medi-105-e47457-s001.xlsx]

## Sheet: FVC–Dementia-Table S1A
Supplementary Table 1a. Mendelian randomization results for dementia outcomes																	MR-PRESSO					Heterogeneity test			Pleiotropic test
Exposure	SD_exposure	Outcome	Method	nsnp	pval	beta_perSD	se_perSD	lci_beta_perSD	uci_beta_perSD	OR_perSD	OR_lci_perSD	OR_uci_perSD		q_FDR	R2_total	F_median	Global test P	outliers	Distortion P	Steiger_pass	Proxy SNPs used (n)	Q	Q df	Q pval	Egger_intercept	Egger_P
FVC	0.982	All-cause dementia	MR Egger	93	0.100145	-0.86879	0.523036	-1.89394	0.156361	0.419459	0.150478	1.16925										106.974	91	0.121031	0.00828046	0.316305
			Weighted median	93	0.0615641	-0.438214	0.234411	-0.89766	0.0212324	0.645188	0.407522	1.02146
			Inverse variance weighted	93	0.0314072	-0.371256	0.172527	-0.709409	-0.0331036	0.689867	0.491935	0.967438		0.09422	0.00769701	22.7829	0.128	0	NA	97/97 (100%)	11/107(10.3%)	108.167	92	0.119614
			Simple mode	93	0.368201	-0.505443	0.558937	-1.60096	0.590073	0.603238	0.201703	1.80412
			Weighted mode	93	0.372003	-0.431652	0.48116	-1.37472	0.511421	0.649435	0.252909	1.66766
FVC	0.982	AD	MR Egger	91	0.191807	-0.28575	0.21726	-0.711581	0.14008	0.75145	0.490868	1.15037										116.445	89	0.0270582	0.00081521	0.813618
			Weighted median	91	0.0664832	-0.186547	0.101652	-0.385786	0.0126911	0.829819	0.679916	1.01277
			Inverse variance weighted	91	0.00191009	-0.23771	0.0765852	-0.387817	-0.0876033	0.788431	0.678536	0.916124		0.01146	0.00726	22.7	0.014	1	0.829	93/94 (98.9%)	13/107 (12.1%)	116.519	90	0.0315269
			Simple mode	91	0.478228	-0.187672	0.263537	-0.704206	0.328861	0.828886	0.494501	1.38939
			Weighted mode	91	0.0647414	-0.446493	0.238773	-0.914488	0.0215012	0.639868	0.400722	1.02173
FVC	0.982	DLB	MR Egger	56	0.822711	-0.233954	1.03909	-2.27058	1.80267	0.791399	0.103252	6.06583										14.814	54	1	0.00712113	0.676387
			Weighted median	56	0.625077	0.245423	0.50223	-0.738947	1.22979	1.27816	0.477616	3.42053
			Inverse variance weighted	56	0.643461	0.172957	0.373666	-0.559429	0.905343	1.18882	0.571535	2.47278		0.64346	0.00482	24.4	1	0	NA	56/88（63.6%）	19/107 (17.8%)	14.9901	55	1
			Simple mode	56	0.678847	-0.44741	1.07486	-2.55413	1.65931	0.639281	0.0777595	5.2557
			Weighted mode	56	0.785881	-0.284379	1.04171	-2.32613	1.75737	0.752482	0.0976731	5.79718
FVC	0.982	PDD	MR Egger	93	0.901789	-0.281932	2.27832	-4.74744	4.18357	0.754325	0.00867389	65.5998										97.9623	91	0.290266	-0.0187851	0.600944
			Weighted median	93	0.0651987	-1.94619	1.05548	-4.01493	0.122548	0.142817	0.0180442	1.13037
			Inverse variance weighted	93	0.0594402	-1.41085	0.748494	-2.8779	0.0561944	0.243935	0.0562526	1.0578		0.11888	0.0077	22.8	0.346	0	NA	97/97 (100%)	11/107(10.3%)	98.2588	92	0.308453
			Simple mode	93	0.144478	-3.46938	2.35718	-8.08945	1.15069	0.0311363	0.000306758	3.16038
			Weighted mode	93	0.0993105	-3.07352	1.84593	-6.69155	0.544511	0.0462581	0.00124136	1.72376
FVC	0.982	FTD	MR Egger	9	0.129626	-3.88159	2.26029	-8.31176	0.548574	0.020618	0.000245612	1.73078										5.92779	7	0.548206	0.0491996	0.193219
			Weighted median	9	0.572154	-0.618551	1.09501	-2.76477	1.52766	0.538725	0.0629909	4.6074
			Inverse variance weighted	9	0.291332	-0.8331	0.789516	-2.38055	0.714351	0.434699	0.0924995	2.04286		0.3496	0.000671	24.1	0.409	0	NA	9/9（100%）	0/107	7.99961	8	0.433508
			Simple mode	9	0.592873	1.09974	1.97499	-2.77124	4.97072	3.00339	0.0625843	144.131
			Weighted mode	9	0.163866	-2.8546	1.86235	-6.5048	0.795606	0.0575791	0.00149624	2.21578
FVC	0.982	VD	MR Egger	92	0.180215	-1.83634	1.35967	-4.5013	0.828606	0.159399	0.0110946	2.29012										107.732	90	0.0980711	0.0202643	0.345654
			Weighted median	92	0.223529	-0.780661	0.64136	-2.03773	0.476404	0.458103	0.130325	1.61027
			Inverse variance weighted	92	0.167524	-0.619745	0.449024	-1.49983	0.260342	0.538082	0.223168	1.29737		0.25129	0.00764	22.9	0.041	1	0.809	97/97 (100%)	11/107(10.3%)	108.808	91	0.0983055
			Simple mode	92	0.198014	-2.09403	1.6149	-5.25924	1.07117	0.123189	0.00519927	2.91879
			Weighted mode	92	0.0986659	-2.09403	1.25508	-4.554	0.365933	0.123189	0.010525	1.44186

## Sheet: FVC–Cognition- Table S1B
Supplementary Table 1b. Mendelian randomization results for cognitive outcomes														MR-PRESSO					Heterogeneity test			Pleiotropic test
Exposure	SD_exposure	Outcome	Method	nsnp	pval	beta_perSD	se_perSD	lci_beta_perSD	uci_beta_perSD		q_FDR	R2_total	F_median	Global test P	outliers	Distortion P	Steiger_pass	Proxy SNPs used (n)	Q	Q_df	Q_pval	Egger_intercept	Egger_P
FVC	0.982	Intelligence	MR Egger	73	0.573053	0.0563731	0.0995665	-0.138777	0.251523										139.144	71	2.484321e-06	-0.000664013	0.68104
			Weighted median	73	0.25022	0.0472946	0.0411324	-0.0333249	0.127914
			Inverse variance weighted	73	0.612787	0.018032	0.0356294	-0.0518016	0.0878657		0.8873	0.00678	22.8	<0.001	1	0.736	88/88(100%)	21/107(19.6%)	139.478	72	3.247952e-06
			Simple mode	73	0.621578	0.0442821	0.0893228	-0.130791	0.219355
			Weighted mode	73	0.249775	0.0756539	0.0652041	-0.0521462	0.203454
FVC	0.982	Fluid intelligence	MR Egger	88	0.671368	-0.0913103	0.214479	-0.51169	0.32907										135.32	86	0.000549602	0.00235164	0.499097
			Weighted median	88	0.200218	0.127372	0.0994368	-0.0675245	0.322268
			Inverse variance weighted	88	0.574028	0.0441142	0.078477	-0.109701	0.197929		0.574	0.00714	22.8	<0.001	1	0.236	90/90(100%)	18/107(16.8%)	136.045	87	0.000609716
			Simple mode	88	0.391101	0.203887	0.23655	-0.259751	0.667525
			Weighted mode	88	0.168373	0.244976	0.176366	-0.100702	0.590654
FVC	0.982	Cognitive performance	MR Egger	87	0.5473	0.0538472	0.0891171	-0.120822	0.228517										150.087	85	1.719595e-05	-0.000502815	0.723956
			Weighted median	87	0.0125401	0.0947161	0.0379385	0.0203567	0.169076
			Inverse variance weighted	87	0.443669	0.0243721	0.0318168	-0.0379888	0.086733		0.8873	0.00683	22.7	<0.001	1	0.708	89/89(100%)	19/107(17.8%)	150.308	86	2.208979e-05
			Simple mode	87	0.246627	0.113078	0.0969354	-0.0769157	0.303071
			Weighted mode	87	0.0842834	0.121147	0.0693629	-0.0148045	0.257098
FVC	0.982	Numeric memory	MR Egger	83	0.904609	-0.0153924	0.128038	-0.266347	0.235562										90.1665	81	0.227648	0.000952186	0.655465
			Weighted median	83	0.413631	0.0548466	0.0670889	-0.0766478	0.186341
			Inverse variance weighted	83	0.418842	0.0379209	0.0469067	-0.0540163	0.129858		0.8873	0.00703	23.3	0.262	0	NA	84/90(93.3%)	18/107(16.8%)	90.3897	82	0.246454
			Simple mode	83	0.277173	0.18445	0.168607	-0.146019	0.514919
			Weighted mode	83	0.58076	0.0828901	0.149492	-0.210114	0.375894
FVC	0.982	Prospective memory	MR Egger	88	0.257324	0.0557541	0.048894	-0.0400781	0.151586										116.023	86	0.0171653	-0.000437066	0.585781
			Weighted median	88	0.041897	0.0495853	0.0243717	0.00181671	0.0973538
			Inverse variance weighted	88	0.0835854	0.0308675	0.0178399	-0.0040987	0.0658337		0.5015	0.00731	23	0.001	1	0.821	90/90(100%)	18/107(16.8%)	116.427	87	0.0192778
			Simple mode	88	0.360754	0.0522524	0.0568719	-0.0592165	0.163721
			Weighted mode	88	0.244535	0.0651444	0.0556004	-0.0438324	0.174121
FVC	0.982	Executive function	MR Egger	29	0.644099	1.71738	3.67584	-5.48726	8.92202										1.46165	27	1	-0.0296111	0.636389
			Weighted median	29	0.945672	-0.109439	1.60603	-3.25725	3.03837
			Inverse variance weighted	29	0.95613	0.0707029	1.28525	-2.44839	2.58979		0.9561	0.00312	25.9	1	0	NA	33/88(37.5%)	20/107(18.7%)	1.69029	28	1
			Simple mode	29	0.73951	-1.00177	2.98305	-6.84855	4.84501
			Weighted mode	29	0.675332	-1.14106	2.69581	-6.42485	4.14274

## Sheet: Dementia-FVC- Table S2A
Supplementary Table 2a. Reverse Mendelian randomization results for dementia-related exposures on FVC													MR-PRESSO				Heterogeneity test			Pleiotropic test
Exposure	Outcome	Method	nsnp	pval	beta_perDoubling	se_perDoubling	lci_perDoubling	uci_perDoubling			R2_total	F_median	Global test P	outliers	Distortion P	Proxies_used	Q	Q_df	Q_pval	Egger_intercept	Egger_P
All-cause dementia	FVC	MR Egger	8	0.827185	0.00157038	0.00688632	-0.0119268	0.0150676									6.25941	6	0.394767	-0.0006	0.780039
		Weighted median	8	0.758375	0.00157252	0.00511197	-0.00844693	0.011592
		Inverse variance weighted	8	0.979982	-9.48952e-05	0.00378201	-0.00750763	0.00731784			0.0349	1470	0.516	0	NA	1/9 (11.1%)	6.34843	7	0.499704
		Simple mode	8	0.565821	0.00462662	0.00767864	-0.0104235	0.0196768
		Weighted mode	8	0.739074	0.00247564	0.00714255	-0.0115238	0.016475
AD	FVC	MR Egger	38	0.521849	0.00522551	0.00807873	-0.0106088	0.0210598									60.6653	36	0.00621814	0.000121695	0.903097
		Weighted median	38	0.266031	0.00495792	0.00445756	-0.0037789	0.0136948
		Inverse variance weighted	38	0.106621	0.00609764	0.00377898	-0.00130916	0.0135044			0.0899	146	<0.001	2	0.312	4/43 (9.3%)	60.6906	37	0.00834003
		Simple mode	38	0.353566	0.00856217	0.00911352	-0.00930033	0.0264247
		Weighted mode	38	0.343129	0.0059754	0.00622231	-0.00622032	0.0181711
DLB	FVC	MR Egger	11	0.730724	-0.00201684	0.00568031	-0.0131502	0.00911656									15.7519	9	0.0722471	-0.0005	0.834836
		Weighted median	11	0.163245	-0.00404817	0.00290349	-0.00973902	0.00164268
		Inverse variance weighted	11	0.215901	-0.00309731	0.00250287	-0.00800294	0.00180832			0.184	104	0.108	0	NA	1/11 (9.1%)	15.8325	10	0.104528
		Simple mode	11	0.477533	-0.00347155	0.00470462	-0.0126926	0.00574951
		Weighted mode	11	0.359192	-0.0039579	0.00411834	-0.0120298	0.00411404
PDD	FVC	MR Egger	6	0.36317	-0.0023712	0.00231266	-0.00690401	0.00216161									8.38703	4	0.0783865	0.00143779	0.658022
		Weighted median	6	0.150486	-0.00181422	0.00126179	-0.00428732	0.000658882
		Inverse variance weighted	6	0.234019	-0.00147372	0.00123835	-0.00390089	0.000953444			0.58	34287	0.197	0	NA	2/6 (33.3%)	8.86481	5	0.114579
		Simple mode	6	0.121577	-0.00334727	0.00179717	-0.00686973	0.000175192
		Weighted mode	6	0.207108	-0.00212739	0.00146854	-0.00500573	0.000750949
FTD	FVC	MR Egger	2
		Weighted median	2
		Inverse variance weighted	2										<0.001	4	1	1/6 (16.7%)
		Simple mode	2
		Weighted mode	2
VD	FVC	MR Egger	7	0.911571	-0.000145277	0.0012439	-0.00258333	0.00229277									7.83996	5	0.165279	-0.0016	0.379053
		Weighted median	7	0.844623	-0.000205772	0.00104994	-0.00226366	0.00185211
		Inverse variance weighted	7	0.300015	-0.000950345	0.000916967	-0.0027476	0.00084691			0.246	12611	0.326	0	NA	1/7 (14.3%)	9.29886	6	0.157455
		Simple mode	7	0.560326	-0.000876562	0.00142226	-0.00366419	0.00191107
		Weighted mode	7	0.560297	-0.000527883	0.000856449	-0.00220652	0.00115076
Note: Instruments were initially selected using P < 5×10⁻⁸ and standard clumping parameters (r² = 0.001, kb = 10,000). When fewer than five variants were available, the threshold was relaxed to P < 5×10⁻⁶. For frontotemporal dementia (FTD), instrument availability was particularly limited; therefore, the selection criteria were further relaxed to P < 1×10⁻⁵ with clumping parameters (r² = 0.1, kb …

## Sheet: Cognition-FVC- Table S2B
Supplementary Table 2b. Reverse Mendelian randomization results for cognition-related exposures on FVC												MR-PRESSO				Heterogeneity test			Pleiotropic test
Exposure	Outcome	Method	nsnp	b	se	pval				R2_total	F_median	Global test P	Outliers	Distortion P	Proxies_used	Q	Q_df	Q_pval	Egger_intercept	Egger_P
Intelligence	FVC	MR Egger	12	0.142289	0.100005	0.185224										11.645	10	0.309514	-0.00352413	0.103705
		Weighted median	12	0.0100866	0.0421973	0.81108
		Inverse variance weighted	12	-0.0268194	0.0359538	0.455704				0.00045	10.12	0.015	0	NA	1/20(5%)	15.3768	11	0.165889
		Simple mode	12	0.00753626	0.0674866	0.913096
		Weighted mode	12	0.010671	0.0587011	0.859057
Fluid intelligence	FVC	MR Egger	11	0.0296919	0.0675282	0.670526										9.20487	9	0.418582	-0.000493736	0.885458
		Weighted median	11	0.0319586	0.0173263	0.0651089
		Inverse variance weighted	11	0.0198534	0.0122093	0.10393				0.0106	144	<0.001	2	0.018	1/13(7.7%)	9.22734	10	0.510673
		Simple mode	11	0.0337084	0.0281751	0.259139
		Weighted mode	11	0.0337084	0.0285996	0.265828
Cognitive performance	FVC	MR Egger	8	0.0225753	0.16558	0.896012										3.35808	6	0.762746	-0.000366707	0.914784
		Weighted median	8	0.0231232	0.0473028	0.624959
		Inverse variance weighted	8	0.00457306	0.037331	0.902503				0.0011	36.9	0.862	0	NA	4/10(40%)	3.37053	7	0.848742
		Simple mode	8	0.0276162	0.0723675	0.71407
		Weighted mode	8	0.0291419	0.0670176	0.676769
Numeric memory	FVC	MR Egger	7	-0.0197154	0.0458711	0.685234										3.722	5	0.590094	0.0011997	0.640948
		Weighted median	7	0.00172819	0.0349631	0.960578
		Inverse variance weighted	7	-0.00101758	0.0261319	0.968938				0.00234	15.7	0.017	1	0.001	1/8(12.5%)	3.96798	6	0.68101
		Simple mode	7	0.00848873	0.0470615	0.862796
		Weighted mode	7	0.00719549	0.0476691	0.884965
Prospective memory	FVC	MR Egger	28	-0.155513	0.0896917	0.0947868										33.2557	26	0.154807	0.00248313	0.0808461
		Weighted median	28	0.0159089	0.0514868	0.757329
		Inverse variance weighted	28	-0.0112094	0.0433731	0.796066				0.00119	6.49	0.083	0	NA	3/30(10%)	37.4761	27	0.0865184
		Simple mode	28	0.0139513	0.108862	0.898976
		Weighted mode	28	0.0203336	0.10192	0.843362
Executive function	FVC	MR Egger	6	-0.00318451	0.00543278	0.589245										7.80459	4	0.0990044	0.00284873	0.551188
		Weighted median	6	0.00156188	0.00201995	0.439388
		Inverse variance weighted	6	4.39546e-05	0.00206867	0.983048				0.0523	11.31	0.163	0	NA	1/6(16.7%)	8.62872	5	0.124822
		Simple mode	6	0.00227874	0.00283032	0.457312
		Weighted mode	6	0.0021691	0.00278215	0.470873
Note: Instruments were initially selected using P < 5×10⁻⁸ and standard clumping parameters (r² = 0.001, kb = 10,000). When fewer than five variants were available, the threshold was relaxed to P < 5×10⁻⁶. Although SNPs with F > 10 were preferentially retained, this filter was removed when it left too few instruments, and the final median F statistic was reported for reference.

## Sheet: LDlink_Removed_SNPs- Table S3A
Query	GWAS Trait	PMID	RS Number	Position (GRCh37)	Alleles	R2	D'	Risk Allele	Effect Size (95% CI)	Beta or OR	P-value
rs3791679	Multi-trait sex score	37277458	rs6755214	chr2:55987068	A=0.699, G=0.301	0.40093974066019633	0.763572267920094	NR			6E-10
rs3791679	Multi-trait sex score	37277458	rs1864457	chr2:55991509	A=0.239, G=0.761	0.5884879043622989	0.7887274378476558	NR			1E-17
rs3791679	Multi-trait sex score	37277458	rs11684367	chr2:56010558	G=0.759, T=0.241	0.3489781983121583	0.6106988390621443	NR			7E-11
rs3791679	Multi-trait sex score	37277458	rs7574127	chr2:56011107	C=0.72, T=0.28	0.5962839104729336	0.8852149891904876	NR			2E-16
rs3791679	Inguinal hernia	26686553	rs2009262	chr2:56012214	C=0.211, T=0.789	0.8148598824292824	0.9510795565065162	0.78	1.15	1.11-1.19	1E-17
rs3791679	Intraocular pressure	30054594	rs4672075	chr2:56043802	C=0.551, G=0.449	0.26246250914563013	0.8499921519384712	NR	0.0752	0.05-0.1	4E-9
rs3791679	Multi-trait sex score	37277458	rs9753383	chr2:56045915	A=0.725, G=0.275	0.5477788367716473	0.8380032206119162	NR			3E-14
rs3791679	Height	25429064	rs4146922	chr2:56067182	A=0.204, T=0.796	0.8417817251344719	0.9873522755846115	0.82	0.056	0.042-0.07	1E-25
rs3791679	Height	31217584	rs4146922	chr2:56067182	A=0.204, T=0.796	0.8417817251344719	0.9873522755846115	NR	0.05830668	0.043-0.074	2E-13
rs3791679	Height	20881960	rs1367226	chr2:56089540	A=0.424, G=0.576	0.15657235111925652	0.8463496588942063	NR			4E-8
rs3791679	Multi-trait sex score	37277458	rs11125608	chr2:56095104	G=0.392, T=0.608	0.44731788421997665	0.9857061665245809	NR			3E-9
rs3791679	Height	23563607	rs3791679	chr2:56096892	A=0.771, G=0.229	1.0	1.0	0.77	1.22		8E-16
rs3791679	Height	18391951	rs3791679	chr2:56096892	A=0.771, G=0.229	1.0	1.0	0.81	5.8	4.04-7.56%..	6E-11
rs3791679	Height	20189936	rs3791679	chr2:56096892	A=0.771, G=0.229	1.0	1.0	0.25	0.07	0.05-0.09	6E-9
rs3791679	Height	25282103	rs3791679	chr2:56096892	A=0.771, G=0.229	1.0	1.0	0.766	0.06	0.052-0.068	2E-67
rs3791679	Waist circumference adjusted for body mass index	26785701	rs3791679	chr2:56096892	A=0.771, G=0.229	1.0	1.0	0.206	0.029	0.021-0.037	5E-14
rs3791679	Waist circumference adjusted for body mass index	26785701	rs3791679	chr2:56096892	A=0.771, G=0.229	1.0	1.0	0.75	0.0353	0.028-0.043	2E-19
rs3791679	Waist circumference adjusted for body mass index	26785701	rs3791679	chr2:56096892	A=0.771, G=0.229	1.0	1.0	0.2064	0.04042	0.028-0.053	2E-10
rs3791679	Lung function (FEV1/FVC)	30804560	rs3791679	chr2:56096892	A=0.771, G=0.229	1.0	1.0	0.7714	0.0231	0.018-0.029	3E-16
rs3791679	Height	31217584	rs3791679	chr2:56096892	A=0.771, G=0.229	1.0	1.0	NR	0.06817823	0.053-0.083	2E-19
rs3791679	Hip circumference adjusted for BMI	25673412	rs3791679	chr2:56096892	A=0.771, G=0.229	1.0	1.0	0.7597	0.0327	0.022-0.043	6E-10
rs3791679	Hip circumference adjusted for BMI	25673412	rs3791679	chr2:56096892	A=0.771, G=0.229	1.0	1.0	0.7597	0.0466	0.035-0.058	5E-15
rs3791679	Waist circumference adjusted for body mass index	25673412	rs3791679	chr2:56096892	A=0.771, G=0.229	1.0	1.0	0.7614	0.0353	0.028-0.043	2E-19
rs3791679	Waist circumference adjusted for body mass index	25673412	rs3791679	chr2:56096892	A=0.771, G=0.229	1.0	1.0	0.7614	0.0525	0.042-0.063	3E-21
rs3791679	Hip circumference adjusted for BMI	25673412	rs3791679	chr2:56096892	A=0.771, G=0.229	1.0	1.0	0.7597	0.0385	0.03-0.047	1E-20
rs3791679	Carpal tunnel syndrome	30833571	rs3791679	chr2:56096892	A=0.771, G=0.229	1.0	1.0	0.225	1.11	1.08–1.15	2E-12
rs3791679	FEV1	30804560	rs3791679	chr2:56096892	A=0.771, G=0.229	1.0	1.0	0.7714	0.0203	0.015-0.026	3E-13
rs3791679	Lung function (FVC)	30804560	rs3791679	chr2:56096892	A=0.771, G=0.229	1.0	1.0	0.7714	0.0344	0.029-0.04	7E-35
rs3791679	Height	38116116	rs3791679	chr2:56096892	A=0.771, G=0.229	1.0	1.0	NR			2E-51
rs3791679	FVC	38116116	rs3791679	chr2:56096892	A=0.771, G=0.229	1.0	1.0	NR			2E-18
rs3791679	Height (maximum, inv-normal transformed)	39024449	rs3791679	chr2:56096892	A=0.771, G=0.229	1.0	1.0	0.7932	0.1188	0.11-0.13	4E-162
rs3791679	Waist circumference adjusted for BMI (adjusted for smoking behaviour)	28443625	rs3791679	chr2:56096892	A=0.771, G=0.229	1.0	1.0	0.7555	0.0409	0.03-0.052	2E-12
rs3791679	Waist circumference adjusted for BMI (adjusted for smoking behaviour)	28443625	rs3791679	chr2:56096892	A=0.771, G=0.229	1.0	1.0	0.7555	0.0354	0.027-0.044	5E-16
rs3791679	Waist circumference adjusted for body mass index	28448500	rs3791679	chr2:56096892	A=0.771, G=0.229	1.0	1.0	0.7579	0.0481	0.036-0.06	2E-14
rs3791679	Waist circumference adjusted for BMI (joint analysis main effects and physical activity interaction)	28448500	rs3791679	chr2:56096892	A=0.771, G=0.229	1.0	1.0	0.7605			2E-14
rs3791679	Height	28552196	rs3791679	chr2:56096892	A=0.771, G=0.229	1.0	1.0	0.7643	0.0673	0.052-0.083	5E-18
rs3791679	Waist circumference adjusted for BMI in active individuals	28448500	rs3791679	chr2:56096892	A=0.771, G=0.229	1.0	1.0	0.7612	0.05	0.035-0.065	1E-11
rs3791679	Waist circumference adjusted for BMI in active individuals	28448500	rs3791679	chr2:56096892	A=0.771, G=0.229	1.0	1.0	0.7605	0.0364	0.026-0.046	1E-12
rs3791679	Waist circumference adjusted for BMI in active individuals	28448500	rs3791679	chr2:56096892	A=0.771, G=0.229	1.0	1.0	0.7608	0.0468	0.033-0.061	8E-11
rs3791679	Waist circumference adjusted for BMI in active individuals	28448500	rs3791679	chr2:56096892	A=0.771, G=0.229	1.0	1.0	0.7579	0.0333	0.024-0.043	2E-11
rs3791679	Waist circumference adjusted for BMI (joint analysis main effects and physical activity interaction)	28448500	rs3791679	chr2:56096892	A=0.771, G=0.229	1.0	1.0	0.7579			9E-14
rs3791679	Waist circumference adjusted for BMI (joint analysis main effects and smoking interaction)	28443625	rs3791679	chr2:56096892	A=0.771, G=0.229	1.0	1.0	0.7555			2E-17
rs3791679	Waist circumference adjusted for BMI (joint analysis main effects and smoking interaction)	28443625	rs3791679	chr2:56096892	A=0.771, G=0.229	1.0	1.0	0.7555			5E-12
rs3791679	Waist circumference adjusted for BMI in non-smokers	28443625	rs3791679	chr2:56096892	A=0.771, G=0.229	1.0	1.0	0.7555	0.0344	0.025-0.044	2E-12
rs3791679	Waist circumference adjusted for BMI in non-smokers	28443625	rs3791679	chr2:56096892	A=0.771, G=0.229	1.0	1.0	0.7555	0.0422	0.029-0.056	9E-10
rs3791679	Fat-free mass	30593698	rs59985551	chr2:56106928	C=0.771, T=0.229	1.0	1.0	NR	0.21826	0.17-0.27	1E-16
rs3791679	Fat-free mass	30593698	rs59985551	chr2:56106928	C=0.771, T=0.229	1.0	1.0	NR	0.22285	0.17-0.28	1E-14
rs3791679	Multi-trait sex score	37277458	rs59985551	chr2:56106928	C=0.771, T=0.229	1.0	1.0	NR			4E-25
rs3791679	Multi-trait sex score	37277458	rs59985551	chr2:56106928	C=0.771, T=0.229	1.0	1.0	NR			5E-27
rs3791679	Optic cup area	25631615	rs1346786	chr2:56108333	C=0.693, T=0.307	0.6685600373669636	1.0	0.31	0.014	0.0081-0.0199	4E-8
rs3791679	Height	18391952	rs3791675	chr2:56111309	C=0.769, T=0.231	0.9888242090295059	1.0	0.77	0.09	0.05-0.12..()	2E-12
rs3791679	Height	19396169	rs3791675	chr2:56111309	C=0.769, T=0.231	0.9888242090295059	1.0	0.22	0.42	0.28-0.56	2E-9
rs3791679	Height	20881960	rs3791675	chr2:56111309	C=0.769, T=0.231	0.9888242090295059	1.0	0.23	0.053		3E-35
rs3791679	Height	25429064	rs3791675	chr2:56111309	C=0.769, T=0.231	0.9888242090295059	1.0	0.77	0.065	0.051-0.079	1E-38
rs3791679	Height	31217584	rs3791675	chr2:56111309	C=0.769, T=0.231	0.9888242090295059	1.0	NR	0.06801427	0.053-0.083	1E-19
rs3791679	Pelvic organ prolapse	35739095	rs3791675	chr2:56111309	C=0.769, T=0.231	0.9888242090295059	1.0	0.25	0.92	0.9-0.94	1E-13
rs3791679	Waist circumference adjusted for BMI (joint analysis main effects and physical activity interaction)	28448500	rs3791675	chr2:56111309	C=0.769, T=0.231	0.9888242090295059	1.0	0.7531			3E-13
rs3791679	Waist circumference adjusted for body mass index	28448500	rs3791675	chr2:56111309	C=0.769, T=0.231	0.9888242090295059	1.0	0.7555000000000001	0.0507	0.038-0.063	8E-15
rs3791679	Waist circumference adjusted for body mass index	28448500	rs3791675	chr2:56111309	C=0.769, T=0.231	0.9888242090295059	1.0	0.7555000000000001	0.0358	0.027-0.044	3E-16
rs3791679	Waist circumference adjusted for body mass index	28448500	rs3791675	chr2:56111309	C=0.769, T=0.231	0.9888242090295059	1.0	0.7531	0.0334	0.025-0.042	2E-15
rs3791679	Waist circumference adjusted for body mass index	28448500	rs3791675	chr2:56111309	C=0.769, T=0.231	0.9888242090295059	1.0	0.7531	0.0465	0.034-0.059	7E-14
rs3791679	Waist circumference adjusted for BMI (joint analysis main effects and physical activity interaction)	28448500	rs3791675	chr2:56111309	C=0.769, T=0.231	0.9888242090295059	1.0	0.7555000000000001			6E-15
rs3791679	Waist circumference adjusted for BMI (joint analysis main effects and physical activity interaction)	28448500	rs3791675	chr2:56111309	C=0.769, T=0.231	0.9888242090295059	1.0	0.7531			2E-14
rs3791679	Waist circumference adjusted for body mass index	28552196	rs3791675	chr2:56111309	C=0.769, T=0.231	0.9888242090295059	1.0	0.2447	0.0438	0.029-0.059	2E-8
rs3791679	Waist circumference adjusted for BMI in active individuals	28448500	rs3791675	chr2:56111309	C=0.769, T=0.231	0.9888242090295059	1.0	0.7497	0.0441	0.03-0.058	5E-10
rs3791679	Multi-trait sex score	37277458	rs1367228	chr2:56112440	A=0.432, C=0.568	0.38905676027965397	1.0	NR			7E-9
rs3791679	Osteoarthritis	36411363	rs1897112	chr2:56115468	A=0.787, C=0.213	0.7839128919950562	0.9273051353694961	0.8	1.007	1-1.01	2E-10
rs3791679	Osteoarthritis	36411363	rs1897112	chr2:56115468	A=0.787, C=0.213	0.7839128919950562	0.9273051353694961	NR	1.0392507	1.03-1.05	6E-9
rs3791679	Osteoarthritis	36411363	rs1897112	chr2:56115468	A=0.787, C=0.213	0.7839128919950562	0.9273051353694961	NR	1.0412272	1.03-1.05	4E-9
rs3791679	Multi-trait sex score	37277458	rs11125609	chr2:56115834	C=0.293, T=0.707	0.26258458118537337	0.606286308322632	NR			2E-9
rs3791679	Lung function (forced vital capacity)	24929828	rs1430193	chr2:56120853	A=0.633, T=0.367	0.3628088352611504	0.842072213500785	0.37	21.125	15.25-27.00	2E-12
rs3791679	Multi-trait sex score	37277458	rs3791663	chr2:56128526	A=0.198, G=0.802	0.41568384075332987	0.7068460861006062	NR			4E-9
rs3791679	Systolic blood pressure	30578418	rs13431149	chr2:56193665	A=0.389, C=0.611	0.2531205340675898	0.7368540120183811	0.3773	0.2055	0.14-0.27	1E-9
rs3791679	Pulse pressure	38689001	rs1897478	chr2:56201773	C=0.396, T=0.604	0.22507370723029974	0.7050486270022883	NR	0.148	0.11-0.18	5E-17
rs11938781	Multi-trait sex score	37277458	rs61741460	chr4:17707449	C=0.953, T=0.047	0.18517028342405034	0.8008906481939634	NR			2E-9
rs11938781	Height	28552196	rs2109045	chr4:17759311	A=0.046, G=0.954	0.17909009377120932	0.7965621840242669	0.059	0.1009	0.071-0.131	7E-11
rs11938781	Multi-trait sex score	37277458	rs35662238	chr4:17782705	A=0.218, G=0.782	0.23718624312131564	0.6235226540878314	NR			4E-10
rs11938781	Multi-trait sex score	37277458	rs7674450	chr4:17792249	C=0.121, G=0.879	0.595908248116903	0.8561761341974838	NR			1E-18
rs11938781	Weight	38116116	rs60258355	chr4:17792880	A=0.12, T=0.88	0.6021066394648905	0.8646550067268883	NR			5E-22
rs11938781	Hip circumference	38116116	rs60258355	chr4:17792880	A=0.12, T=0.88	0.6021066394648905	0.8646550067268883	NR			1E-11
rs11938781	Height	20189936	rs7678436	chr4:17797966	A=0.12, G=0.88	0.6021066394648905	0.8646550067268883	0.26	0.09	0.07-0.11	8E-15
rs11938781	Height	25429064	rs7678436	chr4:17797966	A=0.12, G=0.88	0.6021066394648905	0.8646550067268883	0.33	0.085	0.071-0.099	2E-40
rs11938781	Height	31217584	rs7678436	chr4:17797966	A=0.12, G=0.88	0.6021066394648905	0.8646550067268883	NR	0.04421583	0.032-0.056	1E-12
rs11938781	Personality traits or cognitive traits (multivariate analysis)	37365406	rs79334166	chr4:17859466	A=0.91, G=0.09	0.45811414700608816	0.8843087145412727	NR			7E-11
rs11938781	Familial squamous cell lung carcinoma	29924316	rs185373991	chr4:17865864	A=0.089, T=0.911	0.4646529403681502	0.8960206718346253	0.117	1.86	1.50-2.32	3E-8
rs11938781	Multi-trait sex score	37277458	rs74759170	chr4:17874155	C=0.96, T=0.04	0.24390935647636064	1.0	NR			2E-8
rs11938781	Height	25429064	rs13131350	chr4:17877487	A=0.898, G=0.102	0.6567106987913021	0.988643034545044	0.74	0.095	0.081-0.109	1E-53
rs11938781	Height	31217584	rs13131350	chr4:17877487	A=0.898, G=0.102	0.6567106987913021	0.988643034545044	NR	0.06736749	0.052-0.083	1E-17
rs11938781	Height	38116116	rs13131350	chr4:17877487	A=0.898, G=0.102	0.6567106987913021	0.988643034545044	NR			7E-107
rs11938781	FVC	38116116	rs13131350	chr4:17877487	A=0.898, G=0.102	0.6567106987913021	0.988643034545044	NR			1E-18
rs11938781	Alanine aminotransferase levels	33547301	rs7700107	chr4:17880416	A=0.899, C=0.101	0.6344871232301811	0.9770633834929321	0.14	5.96	-	3E-9
rs11938781	Multi-trait sex score	37277458	rs542058258	chr4:17908311	-=0.87, T=0.13	0.6211704443656215	0.8392685957748979	NR			1E-8
rs11938781	Parsopercularis area (unadjusted for global measures)	36893272	rs13138182	chr4:17908413	A=0.875, G=0.125	0.8433997509339975	1.0	NR	0.0506	0.033-0.069	4E-8
rs11938781	Dorsolateral prefrontal area (unadjusted for global measures)	36893272	rs11938781	chr4:17924734	C=0.145, T=0.855	1.0	1.0	NR	0.0532	0.035-0.071	6E-9
rs11938781	Height	25282103	rs7692995	chr4:17936634	C=0.126, T=0.874	0.8199936425845776	0.9815784654825124	0.848	0.074	0.066-0.082	1E-71
rs11938781	Height	31217584	rs7692995	chr4:17936634	C=0.126, T=0.874	0.8199936425845776	0.9815784654825124	NR	0.04952954	0.036-0.063	2E-13
rs11938781	Height	18391952	rs16896068	chr4:17944840	A=0.128, G=0.872	0.8047199978074168	0.96372814133766	0.16	0.07	0.03-0.11..()	2E-13
rs11938781	Height	31217584	rs16896068	chr4:17944840	A=0.128, G=0.872	0.8047199978074168	0.96372814133766	NR	0.04977833	0.037-0.063	6E-14
rs11938781	Waist circumference adjusted for body mass index	25673412	rs7684221	chr4:17957354	A=0.127, G=0.873	0.8122971164921471	0.9725835755813953	0.1641	0.0259	0.017-0.035	4E-8
rs11938781	Waist circumference adjusted for BMI (adjusted for smoking behaviour)	28443625	rs7684221	chr4:17957354	A=0.127, G=0.873	0.8122971164921471	0.9725835755813953	0.1931	0.0266	0.018-0.036	9E-9
rs11938781	Waist circumference adjusted for BMI (joint analysis main effects and smoking interaction)	28443625	rs7684221	chr4:17957354	A=0.127, G=0.873	0.8122971164921471	0.9725835755813953	0.1931			2E-9
rs11938781	Adult body size	32376654	rs35852935	chr4:17991522	A=0.956, C=0.044	0.26941588585424203	1.0	0.964436	0.0218858	0.015-0.029	5E-9
rs11938781	Height	28270201	rs35362908	chr4:17994298	C=0.105, T=0.895	0.6937595129375951	1.0	0.1006	0.007578552	0.005-0.0101	7E-9
rs11938781	Fat-free mass	30593698	rs6824748	chr4:17997066	A=0.127, G=0.873	0.8122971164921471	0.9725835755813953	NR	0.33008	0.27-0.39	5E-28
rs11938781	Fat-free mass	30593698	rs6824748	chr4:17997066	A=0.127, G=0.873	0.8122971164921471	0.9725835755813953	NR	0.24762	0.18-0.31	6E-14
rs11938781	Fat-free mass	30593698	rs6824748	chr4:17997066	A=0.127, G=0.873	0.8122971164921471	0.9725835755813953	NR	0.39691	0.3-0.49	6E-17
rs11938781	Telomere length (principal component 1)	39192095	rs12513171	chr4:17997541	C=0.129, T=0.871	0.7972595312515212	0.9550089445438282	0.841312	0.0152284	0.0099-0.0206	2E-8
rs11938781	Familial squamous cell lung carcinoma	29924316	rs71603396	chr4:18012035	A=0.083, G=0.917	0.5366534930021097	1.0	0.139	1.92	1.55-2.37	2E-9
rs11938781	Height	19343178	rs6830062	chr4:18017730	C=0.127, T=0.873	0.8122971164921471	0.9725835755813953	0.23	0.1	0.07-0.13..	5E-9
rs11938781	Height	18391951	rs6830062	chr4:18017730	C=0.127, T=0.873	0.8122971164921471	0.9725835755813953	0.89	6.3	4.34-8.26%..	1E-10
rs11938781	Height	31217584	rs6830062	chr4:18017730	C=0.127, T=0.873	0.8122971164921471	0.9725835755813953	NR	0.04806628	0.035-0.061	5E-13
rs11938781	Occipital area (unadjusted for global measures)	36893272	rs73100947	chr4:18021307	C=0.873, T=0.127	0.8122971164921471	0.9725835755813953	NR	0.0717	0.05-0.093	4E-11
rs11938781	Infant length	25281659	rs1380294	chr4:18024121	C=0.873, T=0.127	0.8122971164921471	0.9725835755813953	0.15	0.108	0.081-0.135	3E-14
rs11938781	Height	20881960	rs6449353	chr4:18033488	C=0.127, T=0.873	0.8122971164921471	0.9725835755813953	0.85	0.075		7E-46
rs11938781	Height	31217584	rs6449353	chr4:18033488	C=0.127, T=0.873	0.8122971164921471	0.9725835755813953	NR	0.0476276	0.035-0.061	7E-13
rs1490384	Motor premotor area (unadjusted for global measures)	36893272	rs9401873	chr6:126623120	C=0.354, T=0.646	0.14467912835109228	0.5068627450980392	NR	0.0503	0.034-0.067	2E-9
rs1490384	Multi-trait sex score	37277458	rs10499135	chr6:126626333	A=0.519, G=0.481	0.448896566567549	0.6861853832442067	NR			4E-10
rs1490384	PPY protein levels	39789286	rs9375435	chr6:126661858	C=0.546, T=0.454	0.8266183205607281	0.9827348007036513	0.4535082	0.06082171	0.05-0.072	5E-29
rs1490384	hematocrit (maximum, inv-norm transformed)	39024449	rs9491624	chr6:126679106	A=0.55, T=0.45	0.8422898559178673	1.0	0.574	0.02214	0.017-0.028	1E-15
rs1490384	Type 1 diabetes	19430480	rs9388489	chr6:126698719	A=0.55, G=0.45	0.8422898559178673	1.0	0.45	1.17	1.10-1.24	4E-13
rs1490384	Subcortical volume (MOSTest)	32665545	rs9388490	chr6:126704795	C=0.559, T=0.441	0.8123349787624842	1.0	NR			2E-13
rs1490384	Male-pattern baldness	28196072	rs9388490	chr6:126704795	C=0.559, T=0.441	0.8123349787624842	1.0	NR	0.0559537		2E-19
rs1490384	Fat-free mass	30593698	rs9388490	chr6:126704795	C=0.559, T=0.441	0.8123349787624842	1.0	NR	0.22204	0.18-0.27	1E-23
rs1490384	Fat-free mass	30593698	rs9388490	chr6:126704795	C=0.559, T=0.441	0.8123349787624842	1.0	NR	0.14189	0.094-0.189	5E-9
rs1490384	Fat-free mass	30593698	rs9388490	chr6:126704795	C=0.559, T=0.441	0.8123349787624842	1.0	NR	0.28949	0.22-0.36	1E-16
rs1490384	Dorsomedial frontal area (unadjusted for global measures)	36893272	rs9388490	chr6:126704795	C=0.559, T=0.441	0.8123349787624842	1.0	NR	0.0757	0.06-0.091	1E-21
rs1490384	Cortical surface area	36893272	rs9388490	chr6:126704795	C=0.559, T=0.441	0.8123349787624842	1.0	NR	0.0522	0.037-0.068	4E-11
rs1490384	Superior temporal area (unadjusted for global measures)	36893272	rs9388490	chr6:126704795	C=0.559, T=0.441	0.8123349787624842	1.0	NR	0.0459	0.03-0.061	6E-9
rs1490384	Precuneus area (unadjusted for global measures)	36893272	rs9388490	chr6:126704795	C=0.559, T=0.441	0.8123349787624842	1.0	NR	0.045	0.03-0.06	1E-8
rs1490384	Parsopercularis area (unadjusted for global measures)	36893272	rs9388490	chr6:126704795	C=0.559, T=0.441	0.8123349787624842	1.0	NR	0.0582	0.043-0.074	2E-13
rs1490384	ISEI occupational score (MTAG)	39715877	rs9388490	chr6:126704795	C=0.559, T=0.441	0.8123349787624842	1.0	NR	0.009629465	0.0065-0.0127	1E-9
rs1490384	SIOPS occupational score (MTAG)	39715877	rs9388490	chr6:126704795	C=0.559, T=0.441	0.8123349787624842	1.0	NR	0.009440215	0.0064-0.0125	1E-9
rs1490384	CAMSIS occupational score (MTAG)	39715877	rs9388490	chr6:126704795	C=0.559, T=0.441	0.8123349787624842	1.0	NR	0.01047748	0.0071-0.0138	9E-10
rs1490384	Intelligence (MTAG)	29326435	rs9388490	chr6:126704795	C=0.559, T=0.441	0.8123349787624842	1.0	NR	0.019881528	0.014-0.026	4E-11
rs1490384	Height	28270201	rs1578060	chr6:126712247	C=0.453, G=0.547	0.8524926686217009	1.0	0.445145	0.004162694	0.0028-0.0055	8E-10
rs1490384	Body fat percentage	30593698	rs1591805	chr6:126717064	A=0.509, G=0.491	0.7138534368462025	0.8482654600301659	NR	0.15054	0.1-0.201	7E-9
rs1490384	Motor premotor area (unadjusted for global measures)	36893272	rs34539692	chr6:126747110	A=0.711, C=0.289	0.20588144125459018	0.7212060747145549	NR	0.0562	0.042-0.071	7E-14
rs1490384	Hip circumference adjusted for BMI	25673412	rs1538170	chr6:126752874	C=0.544, T=0.456	0.8480395010522491	0.9914050151651075	0.4475	0.0338	0.023-0.044	2E-10
rs1490384	Hip circumference adjusted for BMI	25673412	rs1538170	chr6:126752874	C=0.544, T=0.456	0.8480395010522491	0.9914050151651075	0.4475	0.0263	0.019-0.034	2E-12
rs1490384	Type 1 diabetes	25751624	rs1538171	chr6:126752884	C=0.544, G=0.456	0.8480395010522491	0.9914050151651075	0.45	1.12		7E-10
rs1490384	Type 2 diabetes	28869590	rs4897182	chr6:126755642	G=0.455, T=0.545	0.8519702610550175	0.9956931244113366	0.4553	0.047	0.031-0.063	3E-8
rs1490384	Infant length	25281659	rs9385399	chr6:126759033	G=0.546, T=0.454	0.8559183853340384	1.0	0.46	0.055	0.037-0.073	2E-10
rs1490384	Bioavailable testosterone levels	32042192	rs2184968	chr6:126760994	C=0.454, T=0.546	0.8559183853340384	1.0	0.45099999999999996	0.0202431	0.014-0.026	9E-11
rs1490384	Menarche (age at onset)	21102462	rs1361108	chr6:126767600	C=0.546, T=0.454	0.8559183853340384	1.0	0.46	2.1	1.32-2.88	2E-8
rs1490384	Cortical thickness (MOSTest)	32665545	rs1361108	chr6:126767600	C=0.546, T=0.454	0.8559183853340384	1.0	NR			3E-9
rs1490384	Male-pattern baldness	30573740	rs1361108	chr6:126767600	C=0.546, T=0.454	0.8559183853340384	1.0	0.453803	0.0596016	0.054-0.066	4E-84
rs1490384	Menarche (age at onset)	25231870	rs4895808	chr6:126781434	C=0.546, T=0.454	0.8559183853340384	1.0	0.54	0.03	0.02-0.04	5E-13
rs1490384	Type 2 diabetes	32541925	rs11759026	chr6:126792095	A=0.746, G=0.254	0.35096774193548386	1.0	0.3164	0.0585	0.047-0.07	1E-24
rs1490384	Type 2 diabetes	32541925	rs11759026	chr6:126792095	A=0.746, G=0.254	0.35096774193548386	1.0	0.2307	0.0646	0.05-0.079	7E-19
rs1490384	Cortical volume	32963231	rs11759026	chr6:126792095	A=0.746, G=0.254	0.35096774193548386	1.0	NR			6E-19
rs1490384	Cortical surface area	32963231	rs11759026	chr6:126792095	A=0.746, G=0.254	0.35096774193548386	1.0	NR			4E-34
rs1490384	Lung function (FVC)	30061609	rs11759026	chr6:126792095	A=0.746, G=0.254	0.35096774193548386	1.0	0.72	20.2	13.46-26.94	4E-9
rs1490384	Intracranial volume	30818988	rs11759026	chr6:126792095	A=0.746, G=0.254	0.35096774193548386	1.0	NR	8.793		1E-18
rs1490384	Educational attainment (years of education)	30038396	rs11759026	chr6:126792095	A=0.746, G=0.254	0.35096774193548386	1.0	0.7669	0.0098	0.0065-0.0131	4E-9
rs1490384	Inferior parietal area (unadjusted for global measures)	36893272	rs11759026	chr6:126792095	A=0.746, G=0.254	0.35096774193548386	1.0	NR	0.081	0.063-0.099	8E-18
rs1490384	Occipital area (unadjusted for global measures)	36893272	rs11759026	chr6:126792095	A=0.746, G=0.254	0.35096774193548386	1.0	NR	0.0851	0.067-0.104	2E-19
rs1490384	Posterolateral temporal area (unadjusted for global measures)	36893272	rs11759026	chr6:126792095	A=0.746, G=0.254	0.35096774193548386	1.0	NR	0.057	0.039-0.075	1E-9
rs1490384	Superior parietal area (unadjusted for global measures)	36893272	rs11759026	chr6:126792095	A=0.746, G=0.254	0.35096774193548386	1.0	NR	0.0569	0.038-0.075	2E-9
rs1490384	Personality traits or cognitive traits (multivariate analysis)	37365406	rs11759026	chr6:126792095	A=0.746, G=0.254	0.35096774193548386	1.0	NR			5E-9
rs1490384	Takes medication for Diabetes/sugar?	39024449	rs11759026	chr6:126792095	A=0.746, G=0.254	0.35096774193548386	1.0	0.7776	0.06397	0.049-0.079	9E-15
rs1490384	Diabetes / "Sugar"	39024449	rs11759026	chr6:126792095	A=0.746, G=0.254	0.35096774193548386	1.0	0.7776	0.0565	0.042-0.071	1E-12
rs1490384	Type 2 diabetes	38374256	rs11759026	chr6:126792095	A=0.746, G=0.254	0.35096774193548386	1.0	0.279			3E-65
rs1490384	Type 2 diabetes with ophthalmic manifestations (PheCode 250.23)	39024449	rs11759026	chr6:126792095	A=0.746, G=0.254	0.35096774193548386	1.0	0.7716	0.07175	0.05-0.093	3E-13
rs1490384	Glucose (fasting status unknown, mean, inv-norm transformed)	39024449	rs11759026	chr6:126792095	A=0.746, G=0.254	0.35096774193548386	1.0	0.7822	0.03618	0.029-0.043	1E-23
rs1490384	Glucose (fasting status unknown, maximum, inv-norm transformed)	39024449	rs11759026	chr6:126792095	A=0.746, G=0.254	0.35096774193548386	1.0	0.7822	0.03127	0.024-0.038	3E-19
rs1490384	Hematocrit	27863252	rs2326451	chr6:126811928	A=0.547, T=0.453	0.8524926686217009	1.0	0.4528	0.02635187	0.019-0.033	1E-13
rs1490384	Red blood cell count	32888494	rs2326451	chr6:126811928	A=0.547, T=0.453	0.8524926686217009	1.0	0.452018	0.01300267	0.0087-0.0173	4E-9
rs1490384	Height (maximum, inv-normal transformed)	39024449	rs2326451	chr6:126811928	A=0.547, T=0.453	0.8524926686217009	1.0	0.5644	0.06598	0.059-0.073	2E-77
rs1490384	Urinary sodium excretion	31409800	rs10457480	chr6:126812609	C=0.729, G=0.271	0.18656720923276449	0.717682854779629	0.697788	0.0083187	0.0057-0.011	7E-10
rs1490384	Orbitofrontal area (unadjusted for global measures)	36893272	rs10457481	chr6:126813721	A=0.271, G=0.729	0.18656720923276449	0.717682854779629	NR	0.056	0.041-0.071	1E-13
rs1490384	Bone mineral density (paediatric, skull)	24945404	rs2130604	chr6:126820561	G=0.739, T=0.261	0.33896434211201754	0.9922881148043665	0.24	0.112	0.079-0.145	3E-11
rs1490384	Bone mineral density (paediatric, skull)	24945404	rs2130604	chr6:126820561	G=0.739, T=0.261	0.33896434211201754	0.9922881148043665	NR	0.1291	0.091-0.167	4E-11
rs1490384	Height	23563607	rs1490384	chr6:126851160	C=0.507, T=0.493	1.0	1.0	0.49	1.18		1E-16
rs1490384	Height	20881960	rs1490384	chr6:126851160	C=0.507, T=0.493	1.0	1.0	0.5	0.034		4E-21
rs1490384	Neutrophil count	32888494	rs1490384	chr6:126851160	C=0.507, T=0.493	1.0	1.0	0.499896	0.014512595	0.01-0.019	5E-11
rs1490384	Caffeine consumption from coffee or tea	33287642	rs1490384	chr6:126851160	C=0.507, T=0.493	1.0	1.0	0.501467	0.01587	0.011-0.02	8E-12
rs1490384	Brain morphology (MOSTest)	32665545	rs1490384	chr6:126851160	C=0.507, T=0.493	1.0	1.0	NR			1E-38
rs1490384	Neutrophil count	32888493	rs1490384	chr6:126851160	C=0.507, T=0.493	1.0	1.0	0.560419			6E-12
rs1490384	Neutrophil count	32888493	rs1490384	chr6:126851160	C=0.507, T=0.493	1.0	1.0	0.501387	0.014654	0.011-0.018	2E-14
rs1490384	Multi-trait sex score	37277458	rs1490384	chr6:126851160	C=0.507, T=0.493	1.0	1.0	NR			1E-15
rs1490384	Height	28270201	rs1490384	chr6:126851160	C=0.507, T=0.493	1.0	1.0	0.4851	0.004162694	0.0028-0.0055	7E-10
rs1490384	Menarche (age at onset)	27182965	rs1490384	chr6:126851160	C=0.507, T=0.493	1.0	1.0	NR	0.028	0.036-0.019	1E-10
rs1490384	Birth weight	31043758	rs6925689	chr6:126865884	C=0.5, T=0.5	0.8732605945604048	0.9475806451612904	0.494134	0.014966	0.0099-0.02	6E-9
rs1490384	Height	25282103	rs1155939	chr6:126866133	A=0.48, C=0.52	0.9495852093998643	1.0	0.499	0.042	0.036-0.048	1E-45
rs1490384	Cortical surface area (MOSTest)	32665545	rs58321169	chr6:126868567	C=0.719, T=0.281	0.40247289519475304	1.0	NR			2E-37
rs1490384	Brain morphology (min-P)	32665545	rs58321169	chr6:126868567	C=0.719, T=0.281	0.40247289519475304	1.0	NR			6E-14
rs1490384	Cortical surface area (min-P)	32665545	rs58321169	chr6:126868567	C=0.719, T=0.281	0.40247289519475304	1.0	NR			1E-14
rs1490384	Sex hormone-binding globulin levels adjusted for BMI	32042192	rs58321169	chr6:126868567	C=0.719, T=0.281	0.40247289519475304	1.0	0.732326	0.0101093	0.0074-0.0129	6E-14
rs1490384	Sex hormone-binding globulin levels adjusted for BMI	32042192	rs58321169	chr6:126868567	C=0.719, T=0.281	0.40247289519475304	1.0	0.734219	0.00889266	0.0063-0.0115	1E-10
rs1490384	Sex hormone-binding globulin levels	32042192	rs58321169	chr6:126868567	C=0.719, T=0.281	0.40247289519475304	1.0	0.733256	0.00833493	0.0063-0.0104	3E-14
rs1490384	Sex hormone-binding globulin levels adjusted for BMI	32042192	rs58321169	chr6:126868567	C=0.719, T=0.281	0.40247289519475304	1.0	0.733256	0.00990083	0.008-0.0118	2E-25
rs1490384	Orbitofrontal area (unadjusted for global measures)	36893272	rs58321169	chr6:126868567	C=0.719, T=0.281	0.40247289519475304	1.0	NR	0.093	0.076-0.11	2E-25
rs1490384	Motor premotor area (unadjusted for global measures)	36893272	rs58321169	chr6:126868567	C=0.719, T=0.281	0.40247289519475304	1.0	NR	0.1242	0.11-0.14	5E-44
rs1490384	Dorsolateral prefrontal area (unadjusted for global measures)	36893272	rs58321169	chr6:126868567	C=0.719, T=0.281	0.40247289519475304	1.0	NR	0.0877	0.07-0.105	8E-23
rs1490384	White blood cell count	32888493	rs9375447	chr6:126874091	A=0.518, G=0.482	0.9416691151329472	0.9918657772387306	0.593063			4E-12
rs1490384	White blood cell count	32888493	rs9375447	chr6:126874091	A=0.518, G=0.482	0.9416691151329472	0.9918657772387306	0.494601	0.013767	0.01-0.017	6E-14
rs1490384	White blood cell count	32888494	rs9375447	chr6:126874091	A=0.518, G=0.482	0.9416691151329472	0.9918657772387306	0.492609	0.014099469	0.0098-0.0184	1E-10
rs1490384	White blood cell count	30595370	rs9375447	chr6:126874091	A=0.518, G=0.482	0.9416691151329472	0.9918657772387306	NR			8E-19
rs1490384	Intracranial volume	22504418	rs4273712	chr6:126964510	A=0.72, G=0.28	0.38936950659204617	0.9860102906410791	0.27	12.5		2E-13
rs1490384	Type 2 diabetes	32499647	rs4273712	chr6:126964510	A=0.72, G=0.28	0.38936950659204617	0.9860102906410791	0.469	1.05	1.03-1.06	3E-12
rs1490384	Cortical surface area	32963231	rs4273712	chr6:126964510	A=0.72, G=0.28	0.38936950659204617	0.9860102906410791	NR			2E-12
rs1490384	Dorsomedial frontal area (unadjusted for global measures)	36893272	rs4273712	chr6:126964510	A=0.72, G=0.28	0.38936950659204617	0.9860102906410791	NR	0.1042	0.087-0.122	7E-32
rs1490384	Cortical surface area	36893272	rs4273712	chr6:126964510	A=0.72, G=0.28	0.38936950659204617	0.9860102906410791	NR	0.0782	0.061-0.096	1E-18
rs1490384	Superior temporal area (unadjusted for global measures)	36893272	rs4273712	chr6:126964510	A=0.72, G=0.28	0.38936950659204617	0.9860102906410791	NR	0.0577	0.04-0.075	8E-11
rs1490384	Precuneus area (unadjusted for global measures)	36893272	rs4273712	chr6:126964510	A=0.72, G=0.28	0.38936950659204617	0.9860102906410791	NR	0.0593	0.042-0.077	2E-11
rs1490384	Parsopercularis area (unadjusted for global measures)	36893272	rs4273712	chr6:126964510	A=0.72, G=0.28	0.38936950659204617	0.9860102906410791	NR	0.0954	0.078-0.113	6E-27
rs1490384	Type 2 diabetes (PheCode 250.2)	39024449	rs4273712	chr6:126964510	A=0.72, G=0.28	0.38936950659204617	0.9860102906410791	0.7439	0.04985	0.039-0.06	1E-31
rs1490384	Diabetes mellitus (PheCode 250)	39024449	rs4273712	chr6:126964510	A=0.72, G=0.28	0.38936950659204617	0.9860102906410791	0.7439	0.04907	0.038-0.06	2E-30
rs1490384	Height	18391952	rs4549631	chr6:126966308	C=0.483, T=0.517	0.9223870866252841	0.9797062858065037	0.5	0.06	0.03-0.08..()	5E-13
rs1490384	Bone mineral density (paediatric, upper limb)	24945404	rs1262476	chr6:126986996	A=0.241, G=0.759	0.29276224839512394	0.974856704878699	NR	0.1045	0.067-0.142	4E-8
rs1490384	Bone mineral density (paediatric, upper limb)	24945404	rs1262476	chr6:126986996	A=0.241, G=0.759	0.29276224839512394	0.974856704878699	0.77	0.104	0.069-0.139	3E-9
rs1490384	Red blood cell count	30595370	rs6918725	chr6:126990392	G=0.503, T=0.497	0.8476252725047688	0.9391532258064517	NR			5E-10
rs1490384	FEV1	30804560	rs6918725	chr6:126990392	G=0.503, T=0.497	0.8476252725047688	0.9391532258064517	0.4813	0.0151	0.011-0.02	1E-10
rs1490384	Lung function (FVC)	30804560	rs6918725	chr6:126990392	G=0.503, T=0.497	0.8476252725047688	0.9391532258064517	0.4813	0.0211	0.016-0.026	5E-19
rs1490384	Height	28270201	rs6918725	chr6:126990392	G=0.503, T=0.497	0.8476252725047688	0.9391532258064517	0.485225	0.00418718	0.0029-0.0055	7E-10
rs1490384	PNLIP protein levels	39789286	rs6918725	chr6:126990392	G=0.503, T=0.497	0.8476252725047688	0.9391532258064517	0.51825076	0.0470367	0.036-0.058	1E-21
rs1490384	Male-pattern baldness	28196072	rs1262557	chr6:127054588	C=0.517, T=0.483	0.7775273885401969	0.9248805256869773	NR	0.05		3E-18
rs1490384	Male-pattern baldness	27182965	rs1262557	chr6:127054588	C=0.517, T=0.483	0.7775273885401969	0.9248805256869773	NR	1.15	1.100-1.202	5E-10
rs1490384	Cortical volume	32963231	rs853974	chr6:127068983	C=0.725, T=0.275	0.3796480357791033	0.9857577688114957	NR			5E-11
rs1490384	Type 2 diabetes	30054458	rs853974	chr6:127068983	C=0.725, T=0.275	0.3796480357791033	0.9857577688114957	0.26241384700306	0.0601	0.043-0.077	8E-12
rs1490384	Inferior parietal area (unadjusted for global measures)	36893272	rs853974	chr6:127068983	C=0.725, T=0.275	0.3796480357791033	0.9857577688114957	NR	0.0741	0.056-0.092	1E-16
rs1490384	Occipital area (unadjusted for global measures)	36893272	rs853974	chr6:127068983	C=0.725, T=0.275	0.3796480357791033	0.9857577688114957	NR	0.0792	0.062-0.097	9E-19
rs1490384	Posterolateral temporal area (unadjusted for global measures)	36893272	rs853974	chr6:127068983	C=0.725, T=0.275	0.3796480357791033	0.9857577688114957	NR	0.0497	0.032-0.067	3E-8
rs1490384	Superior parietal area (unadjusted for global measures)	36893272	rs853974	chr6:127068983	C=0.725, T=0.275	0.3796480357791033	0.9857577688114957	NR	0.0491	0.031-0.067	4E-8
rs1490384	Cortical volume	32963231	rs2223739	chr6:127089401	C=0.784, T=0.216	0.2109334532766985	0.8636486852805638	NR			2E-10
rs1490384	Cortical volume	32963231	rs9401907	chr6:127096181	C=0.217, T=0.783	0.2080560375557166	0.8552257600287821	NR			2E-10
rs1490384	Motor premotor area (unadjusted for global measures)	36893272	rs35848181	chr6:127118646	A=0.24, G=0.76	0.26172952958367984	0.9242571275598983	NR	0.0614	0.046-0.077	2E-14
rs1490384	Dorsolateral prefrontal area (unadjusted for global measures)	36893272	rs35848181	chr6:127118646	A=0.24, G=0.76	0.26172952958367984	0.9242571275598983	NR	0.0544	0.039-0.07	1E-11
rs1490384	Orbitofrontal area (unadjusted for global measures)	36893272	rs35848181	chr6:127118646	A=0.24, G=0.76	0.26172952958367984	0.9242571275598983	NR	0.0587	0.043-0.074	3E-13
rs1490384	Dorsomedial frontal area (unadjusted for global measures)	36893272	rs13194508	chr6:127144683	C=0.236, T=0.764	0.23221248733432617	0.8801891928678373	NR	0.0498	0.034-0.065	5E-10
rs1490384	Femoral neck bone mineral density	29499414	rs13194508	chr6:127144683	C=0.236, T=0.764	0.23221248733432617	0.8801891928678373	0.751557	0.0528	0.037-0.069	2E-10
rs1490384	Bone mineral density	21533022	rs13204965	chr6:127167072	A=0.763, C=0.237	0.2292609911290378	0.8721706424505286	NR	0.067		3E-8
rs1490384	Femoral neck bone mineral density	22504420	rs13204965	chr6:127167072	A=0.763, C=0.237	0.2292609911290378	0.8721706424505286	0.76	0.04		8E-12
rs1490384	Cortical surface area	32963231	rs9375476	chr6:127185801	A=0.222, G=0.778	0.1858066347635979	0.7965532401301327	NR			4E-17
rs1490384	Motor premotor area (unadjusted for global measures)	36893272	rs9491675	chr6:127251021	A=0.129, G=0.871	0.10590432100925394	0.8330920060331825	NR	0.0751	0.056-0.094	5E-15
rs1490384	Dorsolateral prefrontal area (unadjusted for global measures)	36893272	rs9491675	chr6:127251021	A=0.129, G=0.871	0.10590432100925394	0.8330920060331825	NR	0.0542	0.035-0.073	2E-8
rs1490384	Dorsomedial frontal area (unadjusted for global measures)	36893272	rs9491675	chr6:127251021	A=0.129, G=0.871	0.10590432100925394	0.8330920060331825	NR	0.0602	0.042-0.079	2E-10
rs1490384	Parsopercularis area (unadjusted for global measures)	36893272	rs9491675	chr6:127251021	A=0.129, G=0.871	0.10590432100925394	0.8330920060331825	NR	0.0543	0.035-0.073	1E-8
rs2812208	Multi-trait sex score	37277458	rs78844280	chr13:50349898	A=0.029, G=0.971	0.4314128594185475	0.679787798408488	NR			1E-9
rs2812208	Multi-trait sex score	37277458	rs146851424	chr13:50377910	A=0.971, C=0.029	0.4314128594185475	0.679787798408488	NR			2E-10
rs2812208	Height	23563607	rs9596219	chr13:50563447	C=0.771, T=0.229	0.10727313266443701	1.0	0.25	1.16		1E-9
rs2812208	Sex hormone-binding globulin levels adjusted for BMI	32042192	rs41284816	chr13:50655989	G=0.974, T=0.026	0.7695168704626344	0.9603155818540434	0.019019000000000008	0.0220687	0.014-0.031	6E-9
rs2812208	Height	30595370	rs41284816	chr13:50655989	G=0.974, T=0.026	0.7695168704626344	0.9603155818540434	NR			9E-160
rs2812208	Total testosterone levels	32042192	rs41284816	chr13:50655989	G=0.974, T=0.026	0.7695168704626344	0.9603155818540434	0.019113000000000047	0.0260423	0.017-0.035	2E-8
rs2812208	Sex hormone-binding globulin levels adjusted for BMI	32042192	rs41284816	chr13:50655989	G=0.974, T=0.026	0.7695168704626344	0.9603155818540434	0.019257999999999997	0.0305	0.024-0.037	2E-25
rs2812208	Sex hormone-binding globulin levels	32042192	rs41284816	chr13:50655989	G=0.974, T=0.026	0.7695168704626344	0.9603155818540434	0.019257999999999997	0.0299093	0.023-0.037	5E-20
rs2812208	Fat-free mass	30593698	rs2812208	chr13:50707087	C=0.031, G=0.969	1.0	1.0	NR	0.93644	0.79-1.09	1E-34
rs2812208	Fat-free mass	30593698	rs2812208	chr13:50707087	C=0.031, G=0.969	1.0	1.0	NR	0.58044	0.42-0.74	4E-12
rs2812208	FEV1	30804560	rs2812208	chr13:50707087	C=0.031, G=0.969	1.0	1.0	0.0212	0.0612	0.045-0.077	5E-14
rs2812208	Lung function (FVC)	30804560	rs2812208	chr13:50707087	C=0.031, G=0.969	1.0	1.0	0.0212	0.0623	0.046-0.078	2E-14
rs2812208	Height	28552196	rs2812208	chr13:50707087	C=0.031, G=0.969	1.0	1.0	0.0255	0.1383	0.096-0.18	1E-10
rs2812208	Triglycerides	29507422	rs2812208	chr13:50707087	C=0.031, G=0.969	1.0	1.0	0.973	0.076		3E-8
rs2812208	Triglycerides	29507422	rs2812208	chr13:50707087	C=0.031, G=0.969	1.0	1.0	NR	0.075		3E-8
rs2812208	Height	25282103	rs2687950	chr13:50718468	C=0.773, T=0.227	0.10849302744039586	1.0	0.254	0.036	0.03-0.042	9E-27
rs2812208	Lymphocyte percentage of white cells	32888494	rs182234180	chr13:50760125	C=0.971, T=0.029	0.4314128594185475	0.679787798408488	0.03006	0.04010748	0.027-0.053	1E-9
rs2812208	Lymphocyte count	32888494	rs182234180	chr13:50760125	C=0.971, T=0.029	0.4314128594185475	0.679787798408488	0.030056	0.057717808	0.045-0.071	3E-18
rs2812208	Multi-trait sex score	37277458	rs182234180	chr13:50760125	C=0.971, T=0.029	0.4314128594185475	0.679787798408488	NR			3E-11
rs2812208	Multi-trait sex score	37277458	rs79644175	chr13:51088194	A=0.985, G=0.015	0.29985323995362734	0.7936410256410257	NR			1E-9
rs7968682	Height (baseline)	40374629	rs2125878	chr12:66208656	C=0.548, G=0.452	0.11528036573951783	0.41531623931623934	0.419605	0.0114514	0.0088-0.0141	1E-17
rs7968682	Multi-trait sex score	37277458	rs10878346	chr12:66320873	A=0.254, G=0.746	0.2666933816280309	0.9825347222222223	NR			6E-16
rs7968682	Platelet count	32888493	rs11175968	chr12:66321633	A=0.746, G=0.254	0.2666933816280309	0.9825347222222223	0.228118	0.016528	0.012-0.021	7E-13
rs7968682	Platelet count	32888493	rs11175968	chr12:66321633	A=0.746, G=0.254	0.2666933816280309	0.9825347222222223	0.224915			4E-11
rs7968682	Multi-trait sex score	37277458	rs343086	chr12:66325689	C=0.303, T=0.697	0.5123711724663906	0.9762707866493691	NR			5E-10
rs7968682	Type 2 diabetes	30054458	rs1480474	chr12:66326943	A=0.544, G=0.456	0.6594442460155259	0.9853885257806826	0.415993965607979	0.0411	0.027-0.055	2E-8
rs7968682	Multi-trait sex score	37277458	rs12810758	chr12:66328027	C=0.746, T=0.254	0.2666933816280309	0.9825347222222223	NR			7E-13
rs7968682	Facial morphology (forehead protrusion 1)	33547071	rs7966340	chr12:66331365	C=0.254, G=0.746	0.2666933816280309	0.9825347222222223	NR			5E-9
rs7968682	Facial morphology (brow ridge protrusion 1)	33547071	rs7966340	chr12:66331365	C=0.254, G=0.746	0.2666933816280309	0.9825347222222223	NR			2E-8
rs7968682	Facial morphology (brow ridge protrusion 2)	33547071	rs7966340	chr12:66331365	C=0.254, G=0.746	0.2666933816280309	0.9825347222222223	NR			8E-10
rs7968682	Primary tooth development (number of teeth)	23704328	rs17101923	chr12:66338202	G=0.748, T=0.252	0.26383221919699956	0.9823972003499563	NR	0.182	0.13-0.24	1E-10
rs7968682	Primary tooth development (time to first tooth eruption)	23704328	rs17101923	chr12:66338202	G=0.748, T=0.252	0.26383221919699956	0.9823972003499563	NR	0.212	0.15-0.28	6E-11
rs7968682	Brain structure	22504417	rs10784502	chr12:66343810	C=0.458, T=0.542	0.9411917562449473	0.991796126401631	0.49	9006.71	6525.78-11487.643	1E-12
rs7968682	Pulse pressure	27841878	rs10784502	chr12:66343810	C=0.458, T=0.542	0.9411917562449473	0.991796126401631	NR	0.188		1E-13
rs7968682	Systolic blood pressure	27841878	rs10784502	chr12:66343810	C=0.458, T=0.542	0.9411917562449473	0.991796126401631	NR	0.235		7E-10
rs7968682	Height	28552196	rs12371967	chr12:66346714	C=0.146, T=0.854	0.18621539074205778	0.9384573973474282	0.831	0.057	0.04-0.074	9E-11
rs7968682	Corneal curvature	32193507	rs7959830	chr12:66347368	G=0.549, T=0.451	0.6656631216765718	1.0	0.42	0.018		9E-47
rs7968682	Corneal curvature	32193507	rs7959830	chr12:66347368	G=0.549, T=0.451	0.6656631216765718	1.0	0.42	0.02		3E-16
rs7968682	Multi-trait sex score	37277458	rs7959830	chr12:66347368	G=0.549, T=0.451	0.6656631216765718	1.0	NR			1E-15
rs7968682	Multi-trait sex score	37277458	rs7959830	chr12:66347368	G=0.549, T=0.451	0.6656631216765718	1.0	NR			2E-22
rs7968682	Heel bone mineral density	30595370	rs1871674	chr12:66348134	A=0.236, T=0.764	0.24943634169387507	1.0	NR			8E-25
rs7968682	Height	23563607	rs1351394	chr12:66351826	C=0.55, T=0.45	0.9641979197978814	0.9878722121760096	0.49	1.26		7E-32
rs7968682	Height	20881960	rs1351394	chr12:66351826	C=0.55, T=0.45	0.9641979197978814	0.9878722121760096	0.49	0.06		2E-65
rs7968682	Height	31217584	rs1351394	chr12:66351826	C=0.55, T=0.45	0.9641979197978814	0.9878722121760096	NR	0.04059133	0.029-0.052	1E-11
rs7968682	Sex hormone-binding globulin levels adjusted for BMI	32042192	rs1351394	chr12:66351826	C=0.55, T=0.45	0.9641979197978814	0.9878722121760096	0.490619	0.00790807	0.0056-0.0102	4E-11
rs7968682	Hip circumference adjusted for BMI	25673412	rs1351394	chr12:66351826	C=0.55, T=0.45	0.9641979197978814	0.9878722121760096	0.4952	0.0281	0.018-0.038	2E-8
rs7968682	Hip circumference	25673412	rs1351394	chr12:66351826	C=0.55, T=0.45	0.9641979197978814	0.9878722121760096	0.4952	0.0229	0.016-0.03	6E-11
rs7968682	Hip circumference	25673412	rs1351394	chr12:66351826	C=0.55, T=0.45	0.9641979197978814	0.9878722121760096	0.4952	0.0267	0.017-0.036	4E-8
rs7968682	Hip circumference adjusted for BMI	25673412	rs1351394	chr12:66351826	C=0.55, T=0.45	0.9641979197978814	0.9878722121760096	0.4952	0.0253	0.018-0.032	5E-13
rs7968682	Birth weight	27680694	rs1351394	chr12:66351826	C=0.55, T=0.45	0.9641979197978814	0.9878722121760096	0.48	0.043	0.036-0.05	2E-33
rs7968682	Height	18391952	rs1042725	chr12:66358347	C=0.463, T=0.537	0.9378763083953439	1.0	0.49	0.05	0.03-0.08..()	3E-18
rs7968682	Head circumference (infant)	22504419	rs1042725	chr12:66358347	C=0.463, T=0.537	0.9378763083953439	1.0	0.49	0.065	0.045-0.085	3E-10
rs7968682	Height	17767157	rs1042725	chr12:66358347	C=0.463, T=0.537	0.9378763083953439	1.0	0.51	0.4		6E-16
rs7968682	Height	18391950	rs1042725	chr12:66358347	C=0.463, T=0.537	0.9378763083953439	1.0	0.49	0.48	0.58-1.09	3E-20
rs7968682	Birth weight	23202124	rs1042725	chr12:66358347	C=0.463, T=0.537	0.9378763083953439	1.0	0.50	0.047	0.037-0.057	1E-19
rs7968682	Cortical volume	32963231	rs1042725	chr12:66358347	C=0.463, T=0.537	0.9378763083953439	1.0	NR			7E-11
rs7968682	Height	31217584	rs1042725	chr12:66358347	C=0.463, T=0.537	0.9378763083953439	1.0	NR	0.03672127	0.025-0.048	3E-10
rs7968682	Sex hormone-binding globulin levels	32042192	rs1042725	chr12:66358347	C=0.463, T=0.537	0.9378763083953439	1.0	0.508157	0.00812764	0.0063-0.01	4E-19
rs7968682	Sex hormone-binding globulin levels adjusted for BMI	32042192	rs1042725	chr12:66358347	C=0.463, T=0.537	0.9378763083953439	1.0	0.508157	0.0083042	0.0067-0.0099	8E-25
rs7968682	Neutrophil count	32888493	rs1042725	chr12:66358347	C=0.463, T=0.537	0.9378763083953439	1.0	0.494436	0.012765	0.009-0.0165	3E-11
rs7968682	Height	19343178	rs8756	chr12:66359752	A=0.553, C=0.447	1.0	1.0	0.17	0.08	0.06-0.10..	5E-14
rs7968682	Height	18391951	rs8756	chr12:66359752	A=0.553, C=0.447	1.0	1.0	0.52	6.6	5.03-8.17%..	2E-16
rs7968682	Height	25282103	rs8756	chr12:66359752	A=0.553, C=0.447	1.0	1.0	0.508	0.059	0.053-0.065	5E-90
rs7968682	Height	31217584	rs8756	chr12:66359752	A=0.553, C=0.447	1.0	1.0	NR	0.04180514	0.03-0.054	3E-12
rs7968682	Sex hormone-binding globulin levels adjusted for BMI	32042192	rs8756	chr12:66359752	A=0.553, C=0.447	1.0	1.0	0.485175	0.00845938	0.006-0.0109	2E-13
rs7968682	Sex hormone-binding globulin levels	32042192	rs8756	chr12:66359752	A=0.553, C=0.447	1.0	1.0	0.485175	0.00876032	0.006-0.0115	9E-11
rs7968682	Offspring birth weight	31043758	rs8756	chr12:66359752	A=0.553, C=0.447	1.0	1.0	0.486261	0.027582	0.022-0.034	1E-19
rs7968682	Inferior parietal area (unadjusted for global measures)	36893272	rs8756	chr12:66359752	A=0.553, C=0.447	1.0	1.0	NR	0.0484	0.035-0.062	4E-12
rs7968682	Anteromedial temporal area (unadjusted for global measures)	36893272	rs8756	chr12:66359752	A=0.553, C=0.447	1.0	1.0	NR	0.0542	0.04-0.068	7E-15
rs7968682	Dorsolateral prefrontal area (unadjusted for global measures)	36893272	rs8756	chr12:66359752	A=0.553, C=0.447	1.0	1.0	NR	0.0496	0.036-0.063	1E-12
rs7968682	Cortical surface area	36893272	rs8756	chr12:66359752	A=0.553, C=0.447	1.0	1.0	NR	0.0546	0.041-0.068	8E-16
rs7968682	Superior temporal area (unadjusted for global measures)	36893272	rs8756	chr12:66359752	A=0.553, C=0.447	1.0	1.0	NR	0.0587	0.045-0.072	4E-17
rs7968682	Posterolateral temporal area (unadjusted for global measures)	36893272	rs8756	chr12:66359752	A=0.553, C=0.447	1.0	1.0	NR	0.0513	0.038-0.065	2E-13
rs7968682	Parsopercularis area (unadjusted for global measures)	36893272	rs8756	chr12:66359752	A=0.553, C=0.447	1.0	1.0	NR	0.058	0.044-0.072	9E-17
rs7968682	Body mass index (BMI, minimum, inv-normal transformed)	39024449	rs8756	chr12:66359752	A=0.553, C=0.447	1.0	1.0	0.4498	0.02115	0.015-0.027	5E-13
rs7968682	Type 2 diabetes	38374256	rs8756	chr12:66359752	A=0.553, C=0.447	1.0	1.0	0.60574			7E-39
rs7968682	Height	28552196	rs8756	chr12:66359752	A=0.553, C=0.447	1.0	1.0	0.5267	0.059	0.046-0.072	3E-18
rs7968682	Infant length	25281659	rs7970350	chr12:66360164	C=0.463, T=0.537	0.9378763083953439	1.0	0.49	0.047	0.029-0.065	3E-8
rs7968682	Waist circumference adjusted for body mass index	25673412	rs7970350	chr12:66360164	C=0.463, T=0.537	0.9378763083953439	1.0	0.494	0.0188	0.012-0.025	4E-8
rs7968682	Neutrophil count	32888494	rs7968902	chr12:66363070	G=0.592, T=0.408	0.7341704717090626	0.929391121249342	0.569504	0.013530345	0.0091-0.018	3E-9
rs7968682	Permanent tooth development	21931568	rs12424086	chr12:66364509	C=0.238, T=0.762	0.2521971992158555	1.0	0.18	0.111	0.08-0.14	2E-12
rs7968682	Insomnia	30804565	rs61921611	chr12:66367726	C=0.338, T=0.662	0.4131829671398017	1.0	0.308	1.0449321	1.03-1.06	8E-12
rs7968682	Multi-trait sex score	37277458	rs61921611	chr12:66367726	C=0.338, T=0.662	0.4131829671398017	1.0	NR			8E-9
rs7968682	Multi-trait sex score	37277458	rs61921611	chr12:66367726	C=0.338, T=0.662	0.4131829671398017	1.0	NR			4E-13
rs7968682	Height	38116116	rs61921611	chr12:66367726	C=0.338, T=0.662	0.4131829671398017	1.0	NR			5E-11
rs7968682	Height	22021425	rs7968682	chr12:66371880	G=0.447, T=0.553	1.0	1.0	0.58	0.043	0.025-0.061	4E-10
rs7968682	Height	31217584	rs7968682	chr12:66371880	G=0.447, T=0.553	1.0	1.0	NR	0.04052013	0.029-0.052	1E-11
rs7968682	Birth weight	31043758	rs7968682	chr12:66371880	G=0.447, T=0.553	1.0	1.0	0.486291	0.041831	0.037-0.047	4E-60
rs7968682	Body mass index (BMI, mean, inv-normal transformed)	39024449	rs7968682	chr12:66371880	G=0.447, T=0.553	1.0	1.0	0.4562	0.02152	0.015-0.028	1E-11
rs7968682	Intracranial volume	30818988	rs7312464	chr12:66374247	A=0.447, G=0.553	1.0	1.0	NR	5.694		1E-8
rs7968682	Pulse pressure	28135244	rs7312464	chr12:66374247	A=0.447, G=0.553	1.0	1.0	0.51912487	0.2104	0.14-0.28	5E-10
rs7968682	Fat-free mass	30593698	rs9669278	chr12:66374587	C=0.553, T=0.447	1.0	1.0	NR	0.31068	0.27-0.35	1E-44
rs7968682	Fat-free mass	30593698	rs9669278	chr12:66374587	C=0.553, T=0.447	1.0	1.0	NR	0.22589	0.18-0.27	1E-20
rs7968682	Pulse pressure	38689001	rs9669278	chr12:66374587	C=0.553, T=0.447	1.0	1.0	NR	0.1669	0.13-0.2	6E-22
rs7968682	Body size at age 10	32376654	rs7306710	chr12:66376091	C=0.554, T=0.446	0.9959864352683024	1.0	0.47969	0.00996644	0.0072-0.0127	2E-12
rs7968682	Height	30595370	rs7306710	chr12:66376091	C=0.554, T=0.446	0.9959864352683024	1.0	NR			1E-287
rs7968682	Occipital area (unadjusted for global measures)	36893272	rs7306710	chr12:66376091	C=0.554, T=0.446	0.9959864352683024	1.0	NR	0.0435	0.03-0.057	6E-10
rs7968682	Dorsomedial frontal area (unadjusted for global measures)	36893272	rs7306710	chr12:66376091	C=0.554, T=0.446	0.9959864352683024	1.0	NR	0.0531	0.039-0.067	4E-14
rs7968682	Precuneus area (unadjusted for global measures)	36893272	rs7306710	chr12:66376091	C=0.554, T=0.446	0.9959864352683024	1.0	NR	0.0629	0.049-0.077	5E-19
rs7968682	Orbitofrontal area (unadjusted for global measures)	36893272	rs7306710	chr12:66376091	C=0.554, T=0.446	0.9959864352683024	1.0	NR	0.0664	0.053-0.08	4E-21
rs7968682	Superior parietal area (unadjusted for global measures)	36893272	rs7306710	chr12:66376091	C=0.554, T=0.446	0.9959864352683024	1.0	NR	0.0535	0.04-0.067	3E-14
rs7968682	Height (baseline)	40374629	rs7306710	chr12:66376091	C=0.554, T=0.446	0.9959864352683024	1.0	0.481698	0.0423099	0.04-0.045	9E-237
rs7968682	Multi-trait sex score	37277458	rs1585897	chr12:66383320	A=0.579, C=0.421	0.6063869980330331	0.8207716845391612	NR			4E-12
rs7968682	Multi-trait sex score	37277458	rs1600575	chr12:66383556	C=0.25, T=0.75	0.1675774772376112	0.7870899470899471	NR			7E-11
rs7968682	Height	28552196	rs55981861	chr12:66389606	C=0.757, G=0.243	0.16521523592622825	0.7984335154826958	0.7541	0.0491	0.033-0.065	1E-9
rs4471723	Cortical surface area	36893272	rs593720	chr17:43707848	G=0.76, T=0.24	0.9523062407724178	0.9944930424024787	NR	0.1147	0.096-0.134	5E-33
rs4471723	Superior temporal area (unadjusted for global measures)	36893272	rs593720	chr17:43707848	G=0.76, T=0.24	0.9523062407724178	0.9944930424024787	NR	0.1112	0.092-0.13	4E-31
rs4471723	Posterolateral temporal area (unadjusted for global measures)	36893272	rs593720	chr17:43707848	G=0.76, T=0.24	0.9523062407724178	0.9944930424024787	NR	0.1409	0.12-0.16	5E-49
rs4471723	Precuneus area (unadjusted for global measures)	36893272	rs593720	chr17:43707848	G=0.76, T=0.24	0.9523062407724178	0.9944930424024787	NR	0.1274	0.11-0.15	2E-40
rs4471723	Orbitofrontal area (unadjusted for global measures)	36893272	rs593720	chr17:43707848	G=0.76, T=0.24	0.9523062407724178	0.9944930424024787	NR	0.1169	0.098-0.136	3E-34
rs4471723	Superior parietal area (unadjusted for global measures)	36893272	rs593720	chr17:43707848	G=0.76, T=0.24	0.9523062407724178	0.9944930424024787	NR	0.1153	0.096-0.134	2E-33
rs4471723	Occipital area (unadjusted for global measures)	36893272	rs450237	chr17:43709225	C=0.242, T=0.758	0.9417803747081038	0.9836151014691032	NR	0.1448	0.13-0.16	4E-53
rs4471723	Parsopercularis area (unadjusted for global measures)	36893272	rs450237	chr17:43709225	C=0.242, T=0.758	0.9417803747081038	0.9836151014691032	NR	0.1326	0.11-0.15	7E-45
rs4471723	Parkinson's disease	21292315	rs2942168	chr17:43714850	A=0.24, G=0.76	0.9523062407724178	0.9944930424024787	0.78	1.27	1.23-1.31	1E-28
rs4471723	Parkinson's disease	19915575	rs393152	chr17:43719143	A=0.758, G=0.242	0.9417803747081038	0.9836151014691032	0.82	1.3		2E-16
rs4471723	Corticobasal degeneration	26077951	rs393152	chr17:43719143	A=0.758, G=0.242	0.9417803747081038	0.9836151014691032	NR	3.7		1E-12
rs4471723	Right molecular layer hippocampal volume (head)	37337106	rs439945	chr17:43726659	A=0.276, C=0.724	0.7820976765702506	0.9554236086494151	0.88048	0.049045	0.033-0.066	8E-9
rs4471723	Bitter alcoholic beverage consumption	31046077	rs1724409	chr17:43740565	G=0.276, T=0.724	0.7820976765702506	0.9554236086494151	0.7415	0.0075	0.0051-0.0099	1E-10
rs4471723	Alcohol consumption (drinks per week)	30679032	rs62055691	chr17:43754850	C=0.24, T=0.76	0.9523062407724178	0.9944930424024787	0.225	0.0303	0.024-0.036	2E-23
rs4471723	Ventromedial occipital thickness (unadjusted for global measures)	36893272	rs62055701	chr17:43758787	A=0.24, G=0.76	0.9523062407724178	0.9944930424024787	NR	0.0532	0.036-0.07	5E-10
rs4471723	Snoring	30804565	rs57222984	chr17:43758898	A=0.735, G=0.265	0.8277717371717866	0.9560871273298703	0.2423	1.04	1.03-1.05	3E-11
rs4471723	Cortical thickness	36893272	rs62055717	chr17:43766415	A=0.761, G=0.239	0.9470729969398726	0.9944700967458223	NR	0.0488	0.032-0.065	1E-8
rs4471723	Ventral frontal thickness (unadjusted for global measures)	36893272	rs62055718	chr17:43766418	C=0.761, T=0.239	0.9470729969398726	0.9944700967458223	NR	0.0777	0.061-0.094	9E-20
rs4471723	Sleep duration (long sleep)	30846698	rs17688916	chr17:43778680	A=0.225, T=0.775	0.854658650153696	0.9823826091017349	NR	1.074		1E-11
rs4471723	COVID-19 severity	35368071	rs61667602	chr17:43785349	C=0.241, T=0.759	0.9470215568903867	0.9890315968512179	NR	0.0972	0.071-0.124	5E-13
rs4471723	Dorsomedial frontal area (unadjusted for global measures)	36893272	rs62054372	chr17:43798775	C=0.239, G=0.761	0.9470729969398726	0.9944700967458223	NR	0.1219	0.1-0.14	2E-37
rs4471723	Dorsolateral prefrontal area (unadjusted for global measures)	36893272	rs56062621	chr17:43798903	A=0.76, G=0.24	0.9523062407724178	0.9944930424024787	NR	0.0999	0.083-0.117	6E-32
rs4471723	Bone mineral density (spine)	19801982	rs9303521	chr17:43805194	G=0.528, T=0.472	0.35465835416398445	0.9847214628515886	0.46	0.07	0.05-0.09..	1E-8
rs4471723	Motor premotor area (unadjusted for global measures)	36893272	rs75022332	chr17:43810873	A=0.76, T=0.24	0.9523062407724178	0.9944930424024787	NR	0.0998	0.083-0.116	1E-31
rs4471723	Hematocrit	27863252	rs17563683	chr17:43811072	A=0.76, G=0.24	0.9523062407724178	0.9944930424024787	0.2333	0.04515636	0.037-0.053	2E-28
rs4471723	Hemoglobin concentration	27863252	rs17563683	chr17:43811072	A=0.76, G=0.24	0.9523062407724178	0.9944930424024787	0.2333	0.04344178	0.035-0.051	3E-26
rs4471723	Height	30595370	rs7207400	chr17:43824360	C=0.291, T=0.709	0.7253428645058959	0.9544858164050128	NR			2E-30
rs4471723	Red blood cell count	28017375	rs12150672	chr17:43826637	A=0.24, G=0.76	0.9523062407724178	0.9944930424024787	NR			4E-9
rs4471723	Intelligence (MTAG)	29326435	rs17426174	chr17:43830938	C=0.24, G=0.76	0.9523062407724178	0.9944930424024787	NR	0.023148796	0.016-0.03	6E-11
rs4471723	Reticulocyte count	32888494	rs11079718	chr17:43839951	A=0.756, T=0.244	0.9314263848467423	0.9729147595713747	0.223963	0.037800062	0.033-0.043	5E-45
rs4471723	Physical activity (overall physical activity time)	30531941	rs55657917	chr17:43844560	G=0.24, T=0.76	0.9523062407724178	0.9944930424024787	0.779584	0.036815435	0.026-0.047	8E-12
rs4471723	ISEI occupational score (MTAG)	39715877	rs60814418	chr17:43850645	C=0.756, T=0.244	0.9314263848467423	0.9729147595713747	NR	0.018284032	0.015-0.022	4E-22
rs4471723	SIOPS occupational score (MTAG)	39715877	rs60814418	chr17:43850645	C=0.756, T=0.244	0.9314263848467423	0.9729147595713747	NR	0.017846208	0.014-0.021	4E-22
rs4471723	CAMSIS occupational score (MTAG)	39715877	rs60814418	chr17:43850645	C=0.756, T=0.244	0.9314263848467423	0.9729147595713747	NR	0.019611167	0.016-0.024	1E-21
rs4471723	Joint mobility (Beighton score)	27182965	rs113518470	chr17:43850932	C=0.76, T=0.24	0.9523062407724178	0.9944930424024787	NR	0.09	0.116-0.063	6E-11
rs4471723	Heel bone mineral density	30595370	rs56303031	chr17:43853922	A=0.24, G=0.76	0.9523062407724178	0.9944930424024787	NR			6E-24
rs4471723	Cognitive ability, years of educational attainment or schizophrenia (pleiotropy)	31374203	rs35076622	chr17:43856458	A=0.377, G=0.623	0.5273495511381302	0.9870607604054124	NR	0.01452853	0.01-0.019	3E-12
rs4471723	Neuroticism	27067015	rs111433752	chr17:43857989	G=0.239, T=0.761	0.9470729969398726	0.9944700967458223	0.79	0.12	0.085-0.155	9E-12
rs4471723	Neuroticism	30643256	rs12944712	chr17:43871147	A=0.468, G=0.532	0.3494334804615013	0.9696713898100694	0.465863776253094	0.011895811	0.008-0.0158	2E-9
rs4471723	Educational attainment (years of education)	30038396	rs56319902	chr17:43871982	C=0.76, T=0.24	0.9523062407724178	0.9944930424024787	0.2155	0.0206	0.017-0.024	6E-33
rs4471723	Educational attainment (years of education)	30038396	rs4458044	chr17:43873727	C=0.262, G=0.738	0.11640791130013015	1.0	0.2581	0.0101	0.007-0.0132	6E-10
rs4471723	Middle temporal thickness (unadjusted for global measures)	36893272	rs55668363	chr17:43892788	A=0.225, G=0.775	0.8752166444293557	0.9941275363672449	NR	0.0597	0.043-0.077	3E-12
rs4471723	Subcortical brain region volumes	25607358	rs8072451	chr17:43893716	C=0.76, T=0.24	0.9523062407724178	0.9944930424024787	NR	14489.99	9539.28-19440.70	1E-8
rs4471723	Subcortical brain region volumes	25607358	rs17689882	chr17:43906828	A=0.239, G=0.761	0.9470729969398726	0.9944700967458223	0.22	13460.47	8891.61-18029.333	8E-9
rs4471723	Waist-to-hip ratio adjusted for BMI	30575882	rs1876829	chr17:43911443	C=0.24, T=0.76	0.9523062407724178	0.9944930424024787	0.22	0.019	0.015-0.023	7E-17
rs4471723	Red blood cell count	27863252	rs2106786	chr17:43919096	A=0.761, G=0.239	0.9470729969398726	0.9944700967458223	0.2242	0.0537452	0.045-0.062	3E-36
rs4471723	Parkinson's disease	21738487	rs12185268	chr17:43923683	A=0.76, G=0.24	0.9523062407724178	0.9944930424024787	0.79	1.3	1.22-1.39	3E-14
rs4471723	Corticobasal degeneration	26077951	rs12185268	chr17:43923683	A=0.76, G=0.24	0.9523062407724178	0.9944930424024787	NR	3.46	2.27-5.28	1E-9
rs4471723	Chronic obstructive pulmonary disease	30804561	rs12373142	chr17:43924200	C=0.76, G=0.24	0.9523062407724178	0.9944930424024787	0.22	1.08	1.05-1.10	1E-9
rs4471723	Male-pattern baldness	22693459	rs12373124	chr17:43924219	C=0.24, T=0.76	0.9523062407724178	0.9944930424024787	0.438	1.33	1.21-1.45	5E-10
rs4471723	Male-pattern baldness	28196072	rs12373124	chr17:43924219	C=0.24, T=0.76	0.9523062407724178	0.9944930424024787	NR	0.08		1E-27
rs4471723	Idiopathic pulmonary fibrosis	24429156	rs17690703	chr17:43925297	C=0.724, T=0.276	0.7820976765702506	0.9554236086494151	0.76	1.43	1.27-1.61	6E-9
rs4471723	Hand grip strength	29691431	rs17769552	chr17:43927290	A=0.233, G=0.767	0.9055387290201233	0.9886566087093791	0.2235	0.002	0.0014-0.0026	2E-8
rs4471723	COVID-19 severity	35368071	rs17769552	chr17:43927290	A=0.233, G=0.767	0.9055387290201233	0.9886566087093791	NR	0.0972	0.07-0.124	2E-12
rs4471723	Anteromedial temporal area (unadjusted for global measures)	36893272	rs55751924	chr17:43932155	A=0.76, G=0.24	0.9523062407724178	0.9944930424024787	NR	0.1409	0.12-0.16	4E-63
rs4471723	Cortical surface area (MOSTest)	32665545	rs10445368	chr17:43933171	C=0.762, T=0.238	0.9418534001302217	0.9944469590753028	NR			2E-38
rs4471723	Waist-hip ratio	30595370	rs7221167	chr17:43933307	C=0.45, T=0.55	0.3706410042455119	0.9633232223064808	NR			3E-25
rs4471723	Peak expiratory flow	30804560	rs79412431	chr17:43940021	A=0.24, G=0.76	0.9523062407724178	0.9944930424024787	0.2161	0.0239	0.018-0.03	6E-15
rs4471723	FEV1	30804560	rs79412431	chr17:43940021	A=0.24, G=0.76	0.9523062407724178	0.9944930424024787	0.2161	0.0426	0.037-0.048	3E-49
rs4471723	Lung function (FVC)	30804560	rs79412431	chr17:43940021	A=0.24, G=0.76	0.9523062407724178	0.9944930424024787	0.2161	0.0415	0.036-0.047	3E-46
rs4471723	Dorsolateral prefrontal thickness (unadjusted for global measures)	36893272	rs62055544	chr17:43964539	A=0.759, G=0.241	0.9470215568903867	0.9890315968512179	NR	0.0533	0.037-0.07	4E-10
rs4471723	Inferior parietal thickness (unadjusted for global measures)	36893272	rs62055544	chr17:43964539	A=0.759, G=0.241	0.9470215568903867	0.9890315968512179	NR	0.0553	0.039-0.072	1E-10
rs4471723	Occipital area (unadjusted for global measures)	36893272	rs62055545	chr17:43964561	C=0.76, T=0.24	0.9523062407724178	0.9944930424024787	NR	0.1286	0.11-0.15	6E-53
rs4471723	Inferior parietal area (unadjusted for global measures)	36893272	rs62055545	chr17:43964561	C=0.76, T=0.24	0.9523062407724178	0.9944930424024787	NR	0.1199	0.1-0.14	6E-45
rs4471723	Lumbar spine bone mineral density	22504420	rs1864325	chr17:43977827	C=0.76, T=0.24	0.9523062407724178	0.9944930424024787	0.22	0.04		5E-11
rs4471723	Posterolateral temporal area (unadjusted for global measures)	36893272	rs56306380	chr17:43978306	A=0.24, G=0.76	0.9523062407724178	0.9944930424024787	NR	0.138	0.12-0.16	2E-47
rs4471723	Cognitive ability (MTAG)	29186694	rs17563986	chr17:43991272	A=0.76, G=0.24	0.9523062407724178	0.9944930424024787	NR	6.905		5E-12
rs4471723	Educational attainment (years of education)	27225129	rs62056842	chr17:43991515	G=0.237, T=0.763	0.9366473970475659	0.9944236269705772	0.7988	0.02045746		2E-12
rs4471723	Educational attainment (college completion)	27225129	rs62056842	chr17:43991515	G=0.237, T=0.763	0.9366473970475659	0.9944236269705772	0.8097	1.0534867		5E-11
rs4471723	Parkinson's disease	25064009	rs17649553	chr17:43994648	C=0.759, T=0.241	0.9470215568903867	0.9890315968512179	0.774	1.3	1.27-1.34	2E-48
rs4471723	Parkinson's disease	28892059	rs17649553	chr17:43994648	C=0.759, T=0.241	0.9470215568903867	0.9890315968512179	0.779	1.2820514	1.25-1.32	1E-68
rs4471723	Primary biliary cirrhosis	22961000	rs17564829	chr17:44006601	C=0.24, T=0.76	0.9523062407724178	0.9944930424024787	0.24	1.25	1.16-1.35	2E-9
rs4471723	Ease of getting up in the morning	30804565	rs12150229	chr17:44015446	A=0.76, G=0.24	0.9523062407724178	0.9944930424024787	0.2236	0.0122	0.0081-0.0163	4E-9
rs4471723	Ventromedial occipital thickness (unadjusted for global measures)	36893272	rs12150230	chr17:44015464	A=0.76, G=0.24	0.9523062407724178	0.9944930424024787	NR	0.0533	0.037-0.07	4E-10
rs4471723	Eosinophil count	30595370	rs62061733	chr17:44018399	A=0.758, G=0.242	0.9522680928981672	0.9890767343127355	NR			3E-29
rs4471723	Superior parietal area (unadjusted for global measures)	36893272	rs111825734	chr17:44019107	G=0.244, T=0.756	0.9210831663212274	0.9674977114856497	NR	0.1136	0.095-0.132	2E-33
rs4471723	Progressive supranuclear palsy	21685912	rs242557	chr17:44019712	A=0.386, G=0.614	0.18449790694466112	0.9477261390089791	0.35	1.43	1.32-1.54	9E-18
rs4471723	Arrhythmia	32514122	rs242557	chr17:44019712	A=0.386, G=0.614	0.18449790694466112	0.9477261390089791	0.456967371	0.9372902	0.916595886-0.958451717	1E-8
rs4471723	Plasma t-tau levels	28100725	rs242557	chr17:44019712	A=0.386, G=0.614	0.18449790694466112	0.9477261390089791	0.3715	0.38	/	1E-12
rs4471723	eosinophil (absolute count, minimum, inv-norm transformed)	39024449	rs242561	chr17:44026548	C=0.76, T=0.24	0.9628821421041535	1.0	0.2194	0.02772	0.021-0.034	7E-16
rs4471723	QRS complex (12-leadsum)	27659466	rs242562	chr17:44026739	A=0.384, G=0.616	0.182850242342665	0.9474552899883002	NR	191.41	142.57-240.25	2E-14
rs4471723	Osteoarthrosis (time to event)	32589924	rs62063281	chr17:44038785	A=0.758, G=0.242	0.9522680928981672	0.9890767343127355	NR			3E-8
rs4471723	Osteoarthritis (hip)	30664745	rs62063281	chr17:44038785	A=0.758, G=0.242	0.9522680928981672	0.9890767343127355	0.22	1.1	1.07-1.13	5E-12
rs4471723	SIOPS occupational score	39715877	rs62063281	chr17:44038785	A=0.758, G=0.242	0.9522680928981672	0.9890767343127355	NR	0.0220289	0.016-0.028	2E-11
rs4471723	CAMSIS occupational score	39715877	rs62063281	chr17:44038785	A=0.758, G=0.242	0.9522680928981672	0.9890767343127355	NR	0.0210722	0.015-0.027	5E-10
rs4471723	ISEI occupational score	39715877	rs62063281	chr17:44038785	A=0.758, G=0.242	0.9522680928981672	0.9890767343127355	NR	0.0226916	0.016-0.029	1E-11
rs4471723	Daytime nap	30804565	rs117124984	chr17:44051588	C=0.759, G=0.241	0.9681430501604459	1.0	0.7853	1.0996262	1.07-1.13	3E-13
rs4471723	Cortical thickness	36893272	rs117124984	chr17:44051588	C=0.759, G=0.241	0.9681430501604459	1.0	NR	0.0511	0.034-0.068	4E-9
rs4471723	Interstitial lung disease	23583980	rs1981997	chr17:44056767	A=0.241, G=0.759	0.9681430501604459	1.0	0.77	1.41	1.28-1.56	9E-14
rs4471723	Male-pattern baldness	28196072	rs112385572	chr17:44066172	A=0.759, G=0.241	0.9681430501604459	1.0	NR	0.0768246		8E-29
rs4471723	COVID-19 severity	35368071	rs112572874	chr17:44072984	A=0.759, G=0.241	0.9681430501604459	1.0	NR	0.0966	0.07-0.123	2E-12
rs4471723	Neutrophil count	32888493	rs56108300	chr17:44077851	A=0.241, T=0.759	0.9681430501604459	1.0	0.224125	0.023682	0.019-0.028	1E-24
rs4471723	Progressive supranuclear palsy	21685912	rs8070723	chr17:44081064	A=0.759, G=0.241	0.9681430501604459	1.0	0.23	5.11	4.43-5.91	2E-118
rs4471723	Parkinson's disease	21044948	rs8070723	chr17:44081064	A=0.759, G=0.241	0.9681430501604459	1.0	0.76	1.3	1.19-1.43	7E-12
rs4471723	eosinophil (fraction, mean, inv-norm transformed)	39024449	rs17573607	chr17:44083081	A=0.24, G=0.76	0.9628821421041535	1.0	0.8196	0.04771	0.04-0.056	2E-31
rs4471723	eosinophil (fraction, minimum, inv-norm transformed)	39024449	rs17573607	chr17:44083081	A=0.24, G=0.76	0.9628821421041535	1.0	0.8196	0.03432	0.027-0.041	2E-22
rs4471723	Sleep duration	30531941	rs1991556	chr17:44083402	A=0.243, G=0.757	0.9470263258899213	0.9836822526925905	0.774711	0.03280479	0.022-0.044	3E-9
rs4471723	Alcohol consumption	31358974	rs1991556	chr17:44083402	A=0.243, G=0.757	0.9470263258899213	0.9836822526925905	0.22	0.012	0.01-0.014	5E-23
rs4471723	Sleep duration	37384397	rs1991556	chr17:44083402	A=0.243, G=0.757	0.9470263258899213	0.9836822526925905	NR	0.0163	0.011-0.022	2E-9
rs4471723	Aspartate aminotransferase levels	33547301	rs8067056	chr17:44083948	C=0.406, T=0.594	0.47953851725386726	1.0	0.62	7.06	-	2E-12
rs4471723	Body mass index (BMI, maximum, inv-normal transformed)	39024449	rs8067056	chr17:44083948	C=0.406, T=0.594	0.47953851725386726	1.0	0.6728	0.02528	0.018-0.033	1E-11
rs4471723	Right subiculum volume (head)	37337106	rs8067056	chr17:44083948	C=0.406, T=0.594	0.47953851725386726	1.0	0.42756	0.0442064	0.03-0.059	2E-9
rs4471723	Diastolic blood pressure	38689001	rs8067056	chr17:44083948	C=0.406, T=0.594	0.47953851725386726	1.0	NR	0.1237	0.092-0.156	4E-14
rs4471723	Serum alkaline phosphatase levels	33547301	rs12946693	chr17:44084008	C=0.575, T=0.425	0.21985183172049805	0.9526115465782333	0.45	6.9	-	5E-12
rs4471723	Waist-hip ratio	30239722	rs56087321	chr17:44084403	C=0.362, G=0.638	0.18550210013233712	1.0	0.3908	0.0172	0.013-0.021	1E-17
rs4471723	Red blood cell count	32888494	rs62062271	chr17:44091988	C=0.249, T=0.751	0.9062662993720956	0.9570745861068441	0.228578	0.04680153	0.041-0.052	9E-66
rs4471723	Total testosterone levels	32042192	rs62062271	chr17:44091988	C=0.249, T=0.751	0.9062662993720956	0.9570745861068441	0.22819699999999998	0.0305695	0.024-0.038	5E-18
rs4471723	hematocrit (minimum, inv-norm transformed)	39024449	rs62062271	chr17:44091988	C=0.249, T=0.751	0.9062662993720956	0.9570745861068441	0.789	0.02601	0.02-0.032	7E-17
rs4471723	hematocrit (mean, inv-norm transformed)	39024449	rs62062271	chr17:44091988	C=0.249, T=0.751	0.9062662993720956	0.9570745861068441	0.789	0.0389	0.032-0.045	3E-32
rs4471723	Mean reticulocyte volume	32888494	rs58879558	chr17:44095467	C=0.25, T=0.75	0.9167548205136877	0.967720544194404	0.229817	0.03697445	0.03-0.044	5E-28
rs4471723	Mean spheric corpuscular volume	32888494	rs58879558	chr17:44095467	C=0.25, T=0.75	0.9167548205136877	0.967720544194404	0.229934	0.046372186	0.04-0.052	2E-53
rs4471723	Bioavailable testosterone levels	32042192	rs58879558	chr17:44095467	C=0.25, T=0.75	0.9167548205136877	0.967720544194404	0.22989199999999999	0.0225798	0.016-0.03	2E-9
rs4471723	Red blood cell count	30595370	rs58879558	chr17:44095467	C=0.25, T=0.75	0.9167548205136877	0.967720544194404	NR			3E-98
rs4471723	Red blood cell count	32888493	rs58879558	chr17:44095467	C=0.25, T=0.75	0.9167548205136877	0.967720544194404	0.250777			1E-130
rs4471723	Red blood cell count	32888493	rs58879558	chr17:44095467	C=0.25, T=0.75	0.9167548205136877	0.967720544194404	0.232575	0.053	0.049-0.057	2E-128
rs4471723	Neuroticism	32231276	rs62062288	chr17:44096553	A=0.237, G=0.763	0.9157556728904591	0.9832708809117314	0.2181	0.01863	0.015-0.022	7E-22
rs4471723	Alcohol use disorder (total score)	30336701	rs62062288	chr17:44096553	A=0.237, G=0.763	0.9157556728904591	0.9832708809117314	NR	6.21		5E-10
rs4471723	Alcohol use disorder (consumption score)	30336701	rs62062288	chr17:44096553	A=0.237, G=0.763	0.9157556728904591	0.9832708809117314	NR	0.008	0.006-0.01	2E-9
rs4471723	Motor premotor area (unadjusted for global measures)	36893272	rs62062288	chr17:44096553	A=0.237, G=0.763	0.9157556728904591	0.9832708809117314	NR	0.1027	0.086-0.12	8E-33
rs4471723	Dorsolateral prefrontal area (unadjusted for global measures)	36893272	rs62062288	chr17:44096553	A=0.237, G=0.763	0.9157556728904591	0.9832708809117314	NR	0.1022	0.085-0.119	2E-32
rs4471723	Cortical surface area	36893272	rs62062288	chr17:44096553	A=0.237, G=0.763	0.9157556728904591	0.9832708809117314	NR	0.0952	0.079-0.111	1E-30
rs4471723	Orbitofrontal area (unadjusted for global measures)	36893272	rs62062288	chr17:44096553	A=0.237, G=0.763	0.9157556728904591	0.9832708809117314	NR	0.1059	0.089-0.123	5E-35
rs4471723	Superior temporal area (unadjusted for global measures)	36893272	rs62062288	chr17:44096553	A=0.237, G=0.763	0.9157556728904591	0.9832708809117314	NR	0.1037	0.087-0.121	2E-33
rs4471723	Neuroticism	27089181	rs77184207	chr17:44142332	G=0.241, T=0.759	0.9681430501604459	1.0	0.774	0.028413428	0.02-0.037	6E-11
rs4471723	Cognitive ability	29186694	rs8080583	chr17:44162597	A=0.247, C=0.753	0.9368127639702347	0.9678908843305813	NR	5.717		1E-8
rs4471723	Alcohol consumption (drinks per week) (MTAG)	32451486	rs55692232	chr17:44164323	A=0.241, G=0.759	0.9681430501604459	1.0	0.205	0.020043388	0.016-0.024	7E-21
rs4471723	Medial temporal thickness (unadjusted for global measures)	36893272	rs55955207	chr17:44165594	A=0.24, C=0.76	0.9628821421041535	1.0	NR	0.0744	0.056-0.093	7E-15
rs4471723	Dorsomedial frontal area (unadjusted for global measures)	36893272	rs75330746	chr17:44182955	C=0.761, T=0.239	0.9576349701002274	1.0	NR	0.1212	0.1-0.14	2E-37
rs4471723	Precuneus area (unadjusted for global measures)	36893272	rs75330746	chr17:44182955	C=0.761, T=0.239	0.9576349701002274	1.0	NR	0.1255	0.11-0.14	6E-40
rs4471723	Parsopercularis area (unadjusted for global measures)	36893272	rs75330746	chr17:44182955	C=0.761, T=0.239	0.9576349701002274	1.0	NR	0.1328	0.11-0.15	2E-44
rs4471723	Plateletcrit	32888494	rs376991420	chr17:44183315	A=0.625, C=0.375	0.17159556692678238	0.9354410883888081	0.625614	0.016512228	0.012-0.022	9E-11
rs4471723	COVID-19 severity	35368071	rs73984689	chr17:44184404	A=0.241, G=0.759	0.9681430501604459	1.0	NR	0.0963	0.07-0.123	2E-12
rs4471723	hematocrit (maximum, inv-norm transformed)	39024449	rs73984689	chr17:44184404	A=0.241, G=0.759	0.9681430501604459	1.0	0.8154	0.051	0.044-0.058	9E-48
rs4471723	Intracranial volume	22504418	rs9303525	chr17:44187257	A=0.753, G=0.247	0.9368127639702347	0.9678908843305813	0.22	14.9		8E-15
rs4471723	Parkinson's disease	24842889	rs17577094	chr17:44187492	A=0.759, G=0.241	0.9681430501604459	1.0	0.74	1.56	1.39-1.79	8E-9
rs4471723	Red cell distribution width	32888494	rs7225002	chr17:44189067	A=0.561, G=0.439	0.38222900219092	0.9568462594371997	0.41453	0.027102236	0.022-0.033	1E-21
rs4471723	Mean corpuscular hemoglobin	30595370	rs7225002	chr17:44189067	A=0.561, G=0.439	0.38222900219092	0.9568462594371997	NR			3E-30
rs4471723	Red cell distribution width	30595370	rs7225002	chr17:44189067	A=0.561, G=0.439	0.38222900219092	0.9568462594371997	NR			7E-78
rs4471723	Mean corpuscular hemoglobin	32888494	rs7225002	chr17:44189067	A=0.561, G=0.439	0.38222900219092	0.9568462594371997	0.41472	0.022808008	0.018-0.027	3E-24
rs4471723	Hippocampal subfield left CA3 volume (body)	37337106	rs7225002	chr17:44189067	A=0.561, G=0.439	0.38222900219092	0.9568462594371997	0.49061	0.0447618	0.031-0.059	7E-10
rs4471723	Medial prefrontal thickness (unadjusted for global measures)	36893272	rs7225002	chr17:44189067	A=0.561, G=0.439	0.38222900219092	0.9568462594371997	NR	0.0423	0.028-0.056	2E-9
rs4471723	Lymphocyte percentage of white cells	27863252	rs76640332	chr17:44189858	A=0.23, G=0.77	0.9110197710718002	1.0	0.222	0.03067547	0.022-0.039	5E-13
rs4471723	Body mass index	30595370	rs11653367	chr17:44191483	A=0.689, G=0.311	0.1439670692388686	0.9870400906935999	NR			1E-10
rs4471723	Lung function (FEV1)	28166213	rs35524223	chr17:44192590	A=0.241, T=0.759	0.9575531852030054	0.9945157984256089	0.22	0.061	0.045-0.077	1E-13
rs4471723	Lung function (FVC)	28166213	rs35524223	chr17:44192590	A=0.241, T=0.759	0.9575531852030054	0.9945157984256089	0.2166	0.059	0.043-0.075	7E-13
rs4471723	High light scatter reticulocyte count	27863252	rs4606752	chr17:44192618	A=0.76, G=0.24	0.9628821421041535	1.0	0.2267	0.03470527	0.026-0.043	2E-16
rs4471723	Reticulocyte count	27863252	rs4606752	chr17:44192618	A=0.76, G=0.24	0.9628821421041535	1.0	0.2266	0.03608263	0.028-0.044	1E-17
rs4471723	COVID-19 with respiratory failure	35848942	rs1819040	chr17:44219831	A=0.242, T=0.758	0.9628138840878572	0.9945383671563678	0.1754	0.87616575	0.8426496554068705-0.9110149238711438	3E-11
rs4471723	Dorsolateral prefrontal thickness (unadjusted for global measures)	36893272	rs2696594	chr17:44220790	A=0.758, G=0.242	0.9628138840878572	0.9945383671563678	NR	0.0661	0.048-0.085	2E-12
rs4471723	Middle temporal thickness (unadjusted for global measures)	36893272	rs2696594	chr17:44220790	A=0.758, G=0.242	0.9628138840878572	0.9945383671563678	NR	0.0669	0.048-0.085	1E-12
rs4471723	Hand grip strength	29313844	rs80103986	chr17:44224940	A=0.762, T=0.238	0.9524014804222568	1.0	0.805	0.171	0.12-0.23	1E-9
rs4471723	Mean corpuscular volume	27863252	rs2696579	chr17:44227393	A=0.332, T=0.668	0.6114523476817385	0.9637816820276498	0.3375	0.02406112	0.016-0.032	2E-9
rs4471723	Mean corpuscular hemoglobin	27863252	rs2696579	chr17:44227393	A=0.332, T=0.668	0.6114523476817385	0.9637816820276498	0.3371	0.02511521	0.017-0.033	5E-10
rs4471723	Inferior parietal area (unadjusted for global measures)	36893272	rs62060889	chr17:44243863	A=0.761, T=0.239	0.9576349701002274	1.0	NR	0.1352	0.12-0.15	1E-45
rs4471723	Posterolateral temporal area (unadjusted for global measures)	36893272	rs62060889	chr17:44243863	A=0.761, T=0.239	0.9576349701002274	1.0	NR	0.1391	0.12-0.16	3E-48
rs4471723	Brain morphology (MOSTest)	32665545	rs2696658	chr17:44245766	A=0.241, G=0.759	0.9681430501604459	1.0	NR			2E-65
rs4471723	Breast cancer	29059683	rs2532263	chr17:44252468	A=0.19, G=0.81	0.7162972491589155	1.0	0.81	1.0526316	1.03-1.08()	7E-13
rs4471723	Ventral frontal thickness (unadjusted for global measures)	36893272	rs2532261	chr17:44253203	A=0.759, C=0.241	0.9681430501604459	1.0	NR	0.0936	0.075-0.112	4E-23
rs4471723	Red cell distribution width	32888494	rs2532253	chr17:44256296	A=0.206, G=0.794	0.7918466631676693	1.0	0.196735	0.032460287	0.025-0.04	2E-18
rs4471723	Anteromedial temporal area (unadjusted for global measures)	36893272	rs1881195	chr17:44257473	C=0.242, T=0.758	0.9628138840878572	0.9945383671563678	NR	0.1551	0.14-0.17	8E-61
rs4471723	Inferior parietal thickness (unadjusted for global measures)	36893272	rs2696569	chr17:44266290	C=0.243, G=0.757	0.9575284032807782	0.9891215017950603	NR	0.0628	0.044-0.081	3E-11
rs4471723	Superior parietal area (unadjusted for global measures)	36893272	rs2532230	chr17:44275619	A=0.757, G=0.243	0.9575284032807782	0.9891215017950603	NR	0.1125	0.094-0.131	6E-33
rs4471723	Alcohol consumption (drinks per week)	30679032	rs2469933	chr17:44285531	A=0.241, G=0.759	0.9681430501604459	1.0	0.225	0.0295	0.024-0.035	2E-22
rs4471723	Type 2 diabetes	38374256	rs4792837	chr17:44286384	A=0.365, C=0.635	0.18790904323625718	1.0	0.6462			5E-10
rs4471723	COVID-19 severity	35368071	rs2732631	chr17:44289232	G=0.754, T=0.246	0.9419287666895477	0.9731340732590559	NR	0.1002	0.069-0.131	2E-10
rs4471723	Vulnerable last in, first out (LIFO) brain network	38538590	rs2532395	chr17:44307193	C=0.77, T=0.23	0.9110197710718002	1.0	NR	0.09		4E-15
rs4471723	Cancer (pleiotropy)	32887889	rs2532389	chr17:44311107	C=0.234, G=0.766	0.9316032801974813	1.0	NR	1.074	1.05-1.099	1E-9
rs4471723	Osteoarthrosis (time to event)	32589924	rs2532386	chr17:44313757	A=0.242, G=0.758	0.9628138840878572	0.9945383671563678	NR			4E-8
rs4471723	Cortical thickness	36893272	rs372745970	chr17:44322577	C=0.226, G=0.774	0.8802635806519494	0.9941534062510897	NR	0.0657	0.046-0.085	4E-11
rs4471723	Monocyte count	27863252	rs2732716	chr17:44323046	C=0.636, T=0.364	0.15539573883046434	0.9113343909747929	0.6328	0.02356132	0.016-0.031	9E-10
rs4471723	Physical activity (overall physical activity time)	30531941	rs2696625	chr17:44326864	A=0.74, G=0.26	0.8498007801097384	0.9563822407214707	0.77	0.037	0.027-0.047	3E-12
rs4471723	Neutrophil count	32888494	rs71375338	chr17:44332793	A=0.278, G=0.722	0.6693194936097621	0.8882520216831067	0.268548	0.023166748	0.018-0.028	3E-20
rs4471723	Neutrophil count	32888493	rs71375338	chr17:44332793	A=0.278, G=0.722	0.6693194936097621	0.8882520216831067	0.259541			3E-22
rs4471723	Ventromedial occipital thickness (unadjusted for global measures)	36893272	rs150592114	chr17:44333331	A=0.76, G=0.24	0.9628821421041535	1.0	NR	0.0661	0.047-0.086	2E-11
rs4471723	Occipital thickness (unadjusted for global measures)	36893272	rs150592114	chr17:44333331	A=0.76, G=0.24	0.9628821421041535	1.0	NR	0.0565	0.037-0.076	1E-8
rs4471723	Hypothyroidism NOS (PheCode 244.4)	39024449	rs2696423	chr17:44333890	A=0.216, G=0.784	0.820181788261263	0.9877679559354595	0.8054	0.09827	0.082-0.115	1E-36
rs4471723	NAAA protein levels	39789286	rs2532351	chr17:44336997	C=0.575, G=0.425	0.393620238378323	0.9438553409978793	0.41883266	0.032382507	0.024-0.041	2E-18
rs4471723	neutrophil (absolute count, minimum, inv-norm transformed)	39024449	rs62074568	chr17:44337512	A=0.471, T=0.529	0.36721107066118924	1.0	0.4411	0.03257	0.025-0.04	1E-16
rs4471723	neutrophil (fraction, minimum, inv-norm transformed)	39024449	rs62074568	chr17:44337512	A=0.471, T=0.529	0.36721107066118924	1.0	0.4408	0.04023	0.032-0.048	5E-24
rs4471723	Mean spheric corpuscular volume	32888494	rs4988900	chr17:44342378	A=0.401, G=0.599	0.21428067671881823	0.9899343632434163	0.43436	0.022074057	0.017-0.027	3E-17
rs4471723	Personality traits or cognitive traits (multivariate analysis)	37365406	rs34782243	chr17:44343282	A=0.259, G=0.741	0.854307890990501	0.9564407880493613	NR			3E-43
rs4471723	Occipital area (unadjusted for global measures)	36893272	rs112534607	chr17:44344376	A=0.258, G=0.742	0.8298046358131145	0.9401863703191213	NR	0.147	0.13-0.17	4E-52
rs4471723	Breast cancer	29059683	rs2732699	chr17:44354904	C=0.836, T=0.164	0.5616943543873495	0.9678260174302391	0.8401	0.0595	0.041-0.078	1E-10
rs4471723	Dorsolateral prefrontal area (unadjusted for global measures)	36893272	rs78569719	chr17:44356949	C=0.239, T=0.761	0.895141660575746	0.966820580474934	NR	0.114	0.095-0.133	1E-31
rs4471723	NCAN protein levels	39789286	rs2532424	chr17:44368926	A=0.253, C=0.747	0.7209070848375302	0.8649649929126756	0.2285857	0.036198355	0.024-0.048	1E-11
rs4471723	eosinophil (absolute count, mean, inv-norm transformed)	39024449	rs2667932	chr17:44582284	G=0.31, T=0.69	0.6213624633171936	0.924014595147346	0.7896	0.03912	0.031-0.048	2E-19
rs4471723	eosinophil (absolute count, maximum, inv-norm transformed)	39024449	rs2667932	chr17:44582284	G=0.31, T=0.69	0.6213624633171936	0.924014595147346	0.7896	0.03427	0.026-0.043	4E-16
rs4471723	eosinophil (fraction, maximum, inv-norm transformed)	39024449	rs2667932	chr17:44582284	G=0.31, T=0.69	0.6213624633171936	0.924014595147346	0.7903	0.03979	0.032-0.048	4E-23
rs4471723	Mean corpuscular hemoglobin concentration	32888494	rs144216645	chr17:44623789	C=0.729, T=0.271	0.11123285509201723	0.9554236086494151	0.744281	0.017155	0.012-0.022	3E-10
rs4471723	Red cell distribution width	27863252	rs62073356	chr17:44633530	C=0.514, G=0.486	0.31930257292733466	0.9607693267610906	0.5771	0.04781853	0.04-0.056	3E-32
rs4471723	Thyroid stimulating hormone levels	32769997	rs116956554	chr17:44699851	A=0.22, G=0.78	0.7896549541850031	0.9579627263935816	0.179849439222465	0.0471	0.034-0.06	3E-12
rs3791679	Multi-trait sex score	37277458	rs6755214	chr2:55987068	A=0.699, G=0.301	0.40093974066019633	0.763572267920094	NR			6E-10
rs3791679	Multi-trait sex score	37277458	rs1864457	chr2:55991509	A=0.239, G=0.761	0.5884879043622989	0.7887274378476558	NR			1E-17
rs3791679	Multi-trait sex score	37277458	rs11684367	chr2:56010558	G=0.759, T=0.241	0.3489781983121583	0.6106988390621443	NR			7E-11
rs3791679	Multi-trait sex score	37277458	rs7574127	chr2:56011107	C=0.72, T=0.28	0.5962839104729336	0.8852149891904876	NR			2E-16
rs3791679	Inguinal hernia	26686553	rs2009262	chr2:56012214	C=0.211, T=0.789	0.8148598824292824	0.9510795565065162	0.78	1.15	1.11-1.19	1E-17
rs3791679	Intraocular pressure	30054594	rs4672075	chr2:56043802	C=0.551, G=0.449	0.26246250914563013	0.8499921519384712	NR	0.0752	0.05-0.1	4E-9
rs3791679	Multi-trait sex score	37277458	rs9753383	chr2:56045915	A=0.725, G=0.275	0.5477788367716473	0.8380032206119162	NR			3E-14
rs3791679	Height	25429064	rs4146922	chr2:56067182	A=0.204, T=0.796	0.8417817251344719	0.9873522755846115	0.82	0.056	0.042-0.07	1E-25
rs3791679	Height	31217584	rs4146922	chr2:56067182	A=0.204, T=0.796	0.8417817251344719	0.9873522755846115	NR	0.05830668	0.043-0.074	2E-13
rs3791679	Height	20881960	rs1367226	chr2:56089540	A=0.424, G=0.576	0.15657235111925652	0.8463496588942063	NR			4E-8
rs3791679	Multi-trait sex score	37277458	rs11125608	chr2:56095104	G=0.392, T=0.608	0.44731788421997665	0.9857061665245809	NR			3E-9
rs3791679	Height	23563607	rs3791679	chr2:56096892	A=0.771, G=0.229	1.0	1.0	0.77	1.22		8E-16
rs3791679	Height	18391951	rs3791679	chr2:56096892	A=0.771, G=0.229	1.0	1.0	0.81	5.8	4.04-7.56%..	6E-11
rs3791679	Height	20189936	rs3791679	chr2:56096892	A=0.771, G=0.229	1.0	1.0	0.25	0.07	0.05-0.09	6E-9
rs3791679	Height	25282103	rs3791679	chr2:56096892	A=0.771, G=0.229	1.0	1.0	0.766	0.06	0.052-0.068	2E-67
rs3791679	Waist circumference adjusted for body mass index	26785701	rs3791679	chr2:56096892	A=0.771, G=0.229	1.0	1.0	0.206	0.029	0.021-0.037	5E-14
rs3791679	Waist circumference adjusted for body mass index	26785701	rs3791679	chr2:56096892	A=0.771, G=0.229	1.0	1.0	0.75	0.0353	0.028-0.043	2E-19
rs3791679	Waist circumference adjusted for body mass index	26785701	rs3791679	chr2:56096892	A=0.771, G=0.229	1.0	1.0	0.2064	0.04042	0.028-0.053	2E-10
rs3791679	Lung function (FEV1/FVC)	30804560	rs3791679	chr2:56096892	A=0.771, G=0.229	1.0	1.0	0.7714	0.0231	0.018-0.029	3E-16
rs3791679	Height	31217584	rs3791679	chr2:56096892	A=0.771, G=0.229	1.0	1.0	NR	0.06817823	0.053-0.083	2E-19
rs3791679	Hip circumference adjusted for BMI	25673412	rs3791679	chr2:56096892	A=0.771, G=0.229	1.0	1.0	0.7597	0.0327	0.022-0.043	6E-10
rs3791679	Hip circumference adjusted for BMI	25673412	rs3791679	chr2:56096892	A=0.771, G=0.229	1.0	1.0	0.7597	0.0466	0.035-0.058	5E-15
rs3791679	Waist circumference adjusted for body mass index	25673412	rs3791679	chr2:56096892	A=0.771, G=0.229	1.0	1.0	0.7614	0.0353	0.028-0.043	2E-19
rs3791679	Waist circumference adjusted for body mass index	25673412	rs3791679	chr2:56096892	A=0.771, G=0.229	1.0	1.0	0.7614	0.0525	0.042-0.063	3E-21
rs3791679	Hip circumference adjusted for BMI	25673412	rs3791679	chr2:56096892	A=0.771, G=0.229	1.0	1.0	0.7597	0.0385	0.03-0.047	1E-20
rs3791679	Carpal tunnel syndrome	30833571	rs3791679	chr2:56096892	A=0.771, G=0.229	1.0	1.0	0.225	1.11	1.08–1.15	2E-12
rs3791679	FEV1	30804560	rs3791679	chr2:56096892	A=0.771, G=0.229	1.0	1.0	0.7714	0.0203	0.015-0.026	3E-13
rs3791679	Lung function (FVC)	30804560	rs3791679	chr2:56096892	A=0.771, G=0.229	1.0	1.0	0.7714	0.0344	0.029-0.04	7E-35
rs3791679	Height	38116116	rs3791679	chr2:56096892	A=0.771, G=0.229	1.0	1.0	NR			2E-51
rs3791679	FVC	38116116	rs3791679	chr2:56096892	A=0.771, G=0.229	1.0	1.0	NR			2E-18
rs3791679	Height (maximum, inv-normal transformed)	39024449	rs3791679	chr2:56096892	A=0.771, G=0.229	1.0	1.0	0.7932	0.1188	0.11-0.13	4E-162
rs3791679	Waist circumference adjusted for BMI (adjusted for smoking behaviour)	28443625	rs3791679	chr2:56096892	A=0.771, G=0.229	1.0	1.0	0.7555	0.0409	0.03-0.052	2E-12
rs3791679	Waist circumference adjusted for BMI (adjusted for smoking behaviour)	28443625	rs3791679	chr2:56096892	A=0.771, G=0.229	1.0	1.0	0.7555	0.0354	0.027-0.044	5E-16
rs3791679	Waist circumference adjusted for body mass index	28448500	rs3791679	chr2:56096892	A=0.771, G=0.229	1.0	1.0	0.7579	0.0481	0.036-0.06	2E-14
rs3791679	Waist circumference adjusted for BMI (joint analysis main effects and physical activity interaction)	28448500	rs3791679	chr2:56096892	A=0.771, G=0.229	1.0	1.0	0.7605			2E-14
rs3791679	Height	28552196	rs3791679	chr2:56096892	A=0.771, G=0.229	1.0	1.0	0.7643	0.0673	0.052-0.083	5E-18
rs3791679	Waist circumference adjusted for BMI in active individuals	28448500	rs3791679	chr2:56096892	A=0.771, G=0.229	1.0	1.0	0.7612	0.05	0.035-0.065	1E-11
rs3791679	Waist circumference adjusted for BMI in active individuals	28448500	rs3791679	chr2:56096892	A=0.771, G=0.229	1.0	1.0	0.7605	0.0364	0.026-0.046	1E-12
rs3791679	Waist circumference adjusted for BMI in active individuals	28448500	rs3791679	chr2:56096892	A=0.771, G=0.229	1.0	1.0	0.7608	0.0468	0.033-0.061	8E-11
rs3791679	Waist circumference adjusted for BMI in active individuals	28448500	rs3791679	chr2:56096892	A=0.771, G=0.229	1.0	1.0	0.7579	0.0333	0.024-0.043	2E-11
rs3791679	Waist circumference adjusted for BMI (joint analysis main effects and physical activity interaction)	28448500	rs3791679	chr2:56096892	A=0.771, G=0.229	1.0	1.0	0.7579			9E-14
rs3791679	Waist circumference adjusted for BMI (joint analysis main effects and smoking interaction)	28443625	rs3791679	chr2:56096892	A=0.771, G=0.229	1.0	1.0	0.7555			2E-17
rs3791679	Waist circumference adjusted for BMI (joint analysis main effects and smoking interaction)	28443625	rs3791679	chr2:56096892	A=0.771, G=0.229	1.0	1.0	0.7555			5E-12
rs3791679	Waist circumference adjusted for BMI in non-smokers	28443625	rs3791679	chr2:56096892	A=0.771, G=0.229	1.0	1.0	0.7555	0.0344	0.025-0.044	2E-12
rs3791679	Waist circumference adjusted for BMI in non-smokers	28443625	rs3791679	chr2:56096892	A=0.771, G=0.229	1.0	1.0	0.7555	0.0422	0.029-0.056	9E-10
rs3791679	Fat-free mass	30593698	rs59985551	chr2:56106928	C=0.771, T=0.229	1.0	1.0	NR	0.21826	0.17-0.27	1E-16
rs3791679	Fat-free mass	30593698	rs59985551	chr2:56106928	C=0.771, T=0.229	1.0	1.0	NR	0.22285	0.17-0.28	1E-14
rs3791679	Multi-trait sex score	37277458	rs59985551	chr2:56106928	C=0.771, T=0.229	1.0	1.0	NR			4E-25
rs3791679	Multi-trait sex score	37277458	rs59985551	chr2:56106928	C=0.771, T=0.229	1.0	1.0	NR			5E-27
rs3791679	Optic cup area	25631615	rs1346786	chr2:56108333	C=0.693, T=0.307	0.6685600373669636	1.0	0.31	0.014	0.0081-0.0199	4E-8
rs3791679	Height	18391952	rs3791675	chr2:56111309	C=0.769, T=0.231	0.9888242090295059	1.0	0.77	0.09	0.05-0.12..()	2E-12
rs3791679	Height	19396169	rs3791675	chr2:56111309	C=0.769, T=0.231	0.9888242090295059	1.0	0.22	0.42	0.28-0.56	2E-9
rs3791679	Height	20881960	rs3791675	chr2:56111309	C=0.769, T=0.231	0.9888242090295059	1.0	0.23	0.053		3E-35
rs3791679	Height	25429064	rs3791675	chr2:56111309	C=0.769, T=0.231	0.9888242090295059	1.0	0.77	0.065	0.051-0.079	1E-38
rs3791679	Height	31217584	rs3791675	chr2:56111309	C=0.769, T=0.231	0.9888242090295059	1.0	NR	0.06801427	0.053-0.083	1E-19
rs3791679	Pelvic organ prolapse	35739095	rs3791675	chr2:56111309	C=0.769, T=0.231	0.9888242090295059	1.0	0.25	0.92	0.9-0.94	1E-13
rs3791679	Waist circumference adjusted for BMI (joint analysis main effects and physical activity interaction)	28448500	rs3791675	chr2:56111309	C=0.769, T=0.231	0.9888242090295059	1.0	0.7531			3E-13
rs3791679	Waist circumference adjusted for body mass index	28448500	rs3791675	chr2:56111309	C=0.769, T=0.231	0.9888242090295059	1.0	0.7555000000000001	0.0507	0.038-0.063	8E-15
rs3791679	Waist circumference adjusted for body mass index	28448500	rs3791675	chr2:56111309	C=0.769, T=0.231	0.9888242090295059	1.0	0.7555000000000001	0.0358	0.027-0.044	3E-16
rs3791679	Waist circumference adjusted for body mass index	28448500	rs3791675	chr2:56111309	C=0.769, T=0.231	0.9888242090295059	1.0	0.7531	0.0334	0.025-0.042	2E-15
rs3791679	Waist circumference adjusted for body mass index	28448500	rs3791675	chr2:56111309	C=0.769, T=0.231	0.9888242090295059	1.0	0.7531	0.0465	0.034-0.059	7E-14
rs3791679	Waist circumference adjusted for BMI (joint analysis main effects and physical activity interaction)	28448500	rs3791675	chr2:56111309	C=0.769, T=0.231	0.9888242090295059	1.0	0.7555000000000001			6E-15
rs3791679	Waist circumference adjusted for BMI (joint analysis main effects and physical activity interaction)	28448500	rs3791675	chr2:56111309	C=0.769, T=0.231	0.9888242090295059	1.0	0.7531			2E-14
rs3791679	Waist circumference adjusted for body mass index	28552196	rs3791675	chr2:56111309	C=0.769, T=0.231	0.9888242090295059	1.0	0.2447	0.0438	0.029-0.059	2E-8
rs3791679	Waist circumference adjusted for BMI in active individuals	28448500	rs3791675	chr2:56111309	C=0.769, T=0.231	0.9888242090295059	1.0	0.7497	0.0441	0.03-0.058	5E-10
rs3791679	Multi-trait sex score	37277458	rs1367228	chr2:56112440	A=0.432, C=0.568	0.38905676027965397	1.0	NR			7E-9
rs3791679	Osteoarthritis	36411363	rs1897112	chr2:56115468	A=0.787, C=0.213	0.7839128919950562	0.9273051353694961	0.8	1.007	1-1.01	2E-10
rs3791679	Osteoarthritis	36411363	rs1897112	chr2:56115468	A=0.787, C=0.213	0.7839128919950562	0.9273051353694961	NR	1.0392507	1.03-1.05	6E-9
rs3791679	Osteoarthritis	36411363	rs1897112	chr2:56115468	A=0.787, C=0.213	0.7839128919950562	0.9273051353694961	NR	1.0412272	1.03-1.05	4E-9
rs3791679	Multi-trait sex score	37277458	rs11125609	chr2:56115834	C=0.293, T=0.707	0.26258458118537337	0.606286308322632	NR			2E-9
rs3791679	Lung function (forced vital capacity)	24929828	rs1430193	chr2:56120853	A=0.633, T=0.367	0.3628088352611504	0.842072213500785	0.37	21.125	15.25-27.00	2E-12
rs3791679	Multi-trait sex score	37277458	rs3791663	chr2:56128526	A=0.198, G=0.802	0.41568384075332987	0.7068460861006062	NR			4E-9
rs3791679	Systolic blood pressure	30578418	rs13431149	chr2:56193665	A=0.389, C=0.611	0.2531205340675898	0.7368540120183811	0.3773	0.2055	0.14-0.27	1E-9
rs3791679	Pulse pressure	38689001	rs1897478	chr2:56201773	C=0.396, T=0.604	0.22507370723029974	0.7050486270022883	NR	0.148	0.11-0.18	5E-17
rs11938781	Multi-trait sex score	37277458	rs61741460	chr4:17707449	C=0.953, T=0.047	0.18517028342405034	0.8008906481939634	NR			2E-9
rs11938781	Height	28552196	rs2109045	chr4:17759311	A=0.046, G=0.954	0.17909009377120932	0.7965621840242669	0.059	0.1009	0.071-0.131	7E-11
rs11938781	Multi-trait sex score	37277458	rs35662238	chr4:17782705	A=0.218, G=0.782	0.23718624312131564	0.6235226540878314	NR			4E-10
rs11938781	Multi-trait sex score	37277458	rs7674450	chr4:17792249	C=0.121, G=0.879	0.595908248116903	0.8561761341974838	NR			1E-18
rs11938781	Weight	38116116	rs60258355	chr4:17792880	A=0.12, T=0.88	0.6021066394648905	0.8646550067268883	NR			5E-22
rs11938781	Hip circumference	38116116	rs60258355	chr4:17792880	A=0.12, T=0.88	0.6021066394648905	0.8646550067268883	NR			1E-11
rs11938781	Height	20189936	rs7678436	chr4:17797966	A=0.12, G=0.88	0.6021066394648905	0.8646550067268883	0.26	0.09	0.07-0.11	8E-15
rs11938781	Height	25429064	rs7678436	chr4:17797966	A=0.12, G=0.88	0.6021066394648905	0.8646550067268883	0.33	0.085	0.071-0.099	2E-40
rs11938781	Height	31217584	rs7678436	chr4:17797966	A=0.12, G=0.88	0.6021066394648905	0.8646550067268883	NR	0.04421583	0.032-0.056	1E-12
rs11938781	Personality traits or cognitive traits (multivariate analysis)	37365406	rs79334166	chr4:17859466	A=0.91, G=0.09	0.45811414700608816	0.8843087145412727	NR			7E-11
rs11938781	Familial squamous cell lung carcinoma	29924316	rs185373991	chr4:17865864	A=0.089, T=0.911	0.4646529403681502	0.8960206718346253	0.117	1.86	1.50-2.32	3E-8
rs11938781	Multi-trait sex score	37277458	rs74759170	chr4:17874155	C=0.96, T=0.04	0.24390935647636064	1.0	NR			2E-8
rs11938781	Height	25429064	rs13131350	chr4:17877487	A=0.898, G=0.102	0.6567106987913021	0.988643034545044	0.74	0.095	0.081-0.109	1E-53
rs11938781	Height	31217584	rs13131350	chr4:17877487	A=0.898, G=0.102	0.6567106987913021	0.988643034545044	NR	0.06736749	0.052-0.083	1E-17
rs11938781	Height	38116116	rs13131350	chr4:17877487	A=0.898, G=0.102	0.6567106987913021	0.988643034545044	NR			7E-107
rs11938781	FVC	38116116	rs13131350	chr4:17877487	A=0.898, G=0.102	0.6567106987913021	0.988643034545044	NR			1E-18
rs11938781	Alanine aminotransferase levels	33547301	rs7700107	chr4:17880416	A=0.899, C=0.101	0.6344871232301811	0.9770633834929321	0.14	5.96	-	3E-9
rs11938781	Multi-trait sex score	37277458	rs542058258	chr4:17908311	-=0.87, T=0.13	0.6211704443656215	0.8392685957748979	NR			1E-8
rs11938781	Parsopercularis area (unadjusted for global measures)	36893272	rs13138182	chr4:17908413	A=0.875, G=0.125	0.8433997509339975	1.0	NR	0.0506	0.033-0.069	4E-8
rs11938781	Dorsolateral prefrontal area (unadjusted for global measures)	36893272	rs11938781	chr4:17924734	C=0.145, T=0.855	1.0	1.0	NR	0.0532	0.035-0.071	6E-9
rs11938781	Height	25282103	rs7692995	chr4:17936634	C=0.126, T=0.874	0.8199936425845776	0.9815784654825124	0.848	0.074	0.066-0.082	1E-71
rs11938781	Height	31217584	rs7692995	chr4:17936634	C=0.126, T=0.874	0.8199936425845776	0.9815784654825124	NR	0.04952954	0.036-0.063	2E-13
rs11938781	Height	18391952	rs16896068	chr4:17944840	A=0.128, G=0.872	0.8047199978074168	0.96372814133766	0.16	0.07	0.03-0.11..()	2E-13
rs11938781	Height	31217584	rs16896068	chr4:17944840	A=0.128, G=0.872	0.8047199978074168	0.96372814133766	NR	0.04977833	0.037-0.063	6E-14
rs11938781	Waist circumference adjusted for body mass index	25673412	rs7684221	chr4:17957354	A=0.127, G=0.873	0.8122971164921471	0.9725835755813953	0.1641	0.0259	0.017-0.035	4E-8
rs11938781	Waist circumference adjusted for BMI (adjusted for smoking behaviour)	28443625	rs7684221	chr4:17957354	A=0.127, G=0.873	0.8122971164921471	0.9725835755813953	0.1931	0.0266	0.018-0.036	9E-9
rs11938781	Waist circumference adjusted for BMI (joint analysis main effects and smoking interaction)	28443625	rs7684221	chr4:17957354	A=0.127, G=0.873	0.8122971164921471	0.9725835755813953	0.1931			2E-9
rs11938781	Adult body size	32376654	rs35852935	chr4:17991522	A=0.956, C=0.044	0.26941588585424203	1.0	0.964436	0.0218858	0.015-0.029	5E-9
rs11938781	Height	28270201	rs35362908	chr4:17994298	C=0.105, T=0.895	0.6937595129375951	1.0	0.1006	0.007578552	0.005-0.0101	7E-9
rs11938781	Fat-free mass	30593698	rs6824748	chr4:17997066	A=0.127, G=0.873	0.8122971164921471	0.9725835755813953	NR	0.33008	0.27-0.39	5E-28
rs11938781	Fat-free mass	30593698	rs6824748	chr4:17997066	A=0.127, G=0.873	0.8122971164921471	0.9725835755813953	NR	0.24762	0.18-0.31	6E-14
rs11938781	Fat-free mass	30593698	rs6824748	chr4:17997066	A=0.127, G=0.873	0.8122971164921471	0.9725835755813953	NR	0.39691	0.3-0.49	6E-17
rs11938781	Telomere length (principal component 1)	39192095	rs12513171	chr4:17997541	C=0.129, T=0.871	0.7972595312515212	0.9550089445438282	0.841312	0.0152284	0.0099-0.0206	2E-8
rs11938781	Familial squamous cell lung carcinoma	29924316	rs71603396	chr4:18012035	A=0.083, G=0.917	0.5366534930021097	1.0	0.139	1.92	1.55-2.37	2E-9
rs11938781	Height	19343178	rs6830062	chr4:18017730	C=0.127, T=0.873	0.8122971164921471	0.9725835755813953	0.23	0.1	0.07-0.13..	5E-9
rs11938781	Height	18391951	rs6830062	chr4:18017730	C=0.127, T=0.873	0.8122971164921471	0.9725835755813953	0.89	6.3	4.34-8.26%..	1E-10
rs11938781	Height	31217584	rs6830062	chr4:18017730	C=0.127, T=0.873	0.8122971164921471	0.9725835755813953	NR	0.04806628	0.035-0.061	5E-13
rs11938781	Occipital area (unadjusted for global measures)	36893272	rs73100947	chr4:18021307	C=0.873, T=0.127	0.8122971164921471	0.9725835755813953	NR	0.0717	0.05-0.093	4E-11
rs11938781	Infant length	25281659	rs1380294	chr4:18024121	C=0.873, T=0.127	0.8122971164921471	0.9725835755813953	0.15	0.108	0.081-0.135	3E-14
rs11938781	Height	20881960	rs6449353	chr4:18033488	C=0.127, T=0.873	0.8122971164921471	0.9725835755813953	0.85	0.075		7E-46
rs11938781	Height	31217584	rs6449353	chr4:18033488	C=0.127, T=0.873	0.8122971164921471	0.9725835755813953	NR	0.0476276	0.035-0.061	7E-13
rs1490384	Motor premotor area (unadjusted for global measures)	36893272	rs9401873	chr6:126623120	C=0.354, T=0.646	0.14467912835109228	0.5068627450980392	NR	0.0503	0.034-0.067	2E-9
rs1490384	Multi-trait sex score	37277458	rs10499135	chr6:126626333	A=0.519, G=0.481	0.448896566567549	0.6861853832442067	NR			4E-10
rs1490384	PPY protein levels	39789286	rs9375435	chr6:126661858	C=0.546, T=0.454	0.8266183205607281	0.9827348007036513	0.4535082	0.06082171	0.05-0.072	5E-29
rs1490384	hematocrit (maximum, inv-norm transformed)	39024449	rs9491624	chr6:126679106	A=0.55, T=0.45	0.8422898559178673	1.0	0.574	0.02214	0.017-0.028	1E-15
rs1490384	Type 1 diabetes	19430480	rs9388489	chr6:126698719	A=0.55, G=0.45	0.8422898559178673	1.0	0.45	1.17	1.10-1.24	4E-13
rs1490384	Subcortical volume (MOSTest)	32665545	rs9388490	chr6:126704795	C=0.559, T=0.441	0.8123349787624842	1.0	NR			2E-13
rs1490384	Male-pattern baldness	28196072	rs9388490	chr6:126704795	C=0.559, T=0.441	0.8123349787624842	1.0	NR	0.0559537		2E-19
rs1490384	Fat-free mass	30593698	rs9388490	chr6:126704795	C=0.559, T=0.441	0.8123349787624842	1.0	NR	0.22204	0.18-0.27	1E-23
rs1490384	Fat-free mass	30593698	rs9388490	chr6:126704795	C=0.559, T=0.441	0.8123349787624842	1.0	NR	0.14189	0.094-0.189	5E-9
rs1490384	Fat-free mass	30593698	rs9388490	chr6:126704795	C=0.559, T=0.441	0.8123349787624842	1.0	NR	0.28949	0.22-0.36	1E-16
rs1490384	Dorsomedial frontal area (unadjusted for global measures)	36893272	rs9388490	chr6:126704795	C=0.559, T=0.441	0.8123349787624842	1.0	NR	0.0757	0.06-0.091	1E-21
rs1490384	Cortical surface area	36893272	rs9388490	chr6:126704795	C=0.559, T=0.441	0.8123349787624842	1.0	NR	0.0522	0.037-0.068	4E-11
rs1490384	Superior temporal area (unadjusted for global measures)	36893272	rs9388490	chr6:126704795	C=0.559, T=0.441	0.8123349787624842	1.0	NR	0.0459	0.03-0.061	6E-9
rs1490384	Precuneus area (unadjusted for global measures)	36893272	rs9388490	chr6:126704795	C=0.559, T=0.441	0.8123349787624842	1.0	NR	0.045	0.03-0.06	1E-8
rs1490384	Parsopercularis area (unadjusted for global measures)	36893272	rs9388490	chr6:126704795	C=0.559, T=0.441	0.8123349787624842	1.0	NR	0.0582	0.043-0.074	2E-13
rs1490384	ISEI occupational score (MTAG)	39715877	rs9388490	chr6:126704795	C=0.559, T=0.441	0.8123349787624842	1.0	NR	0.009629465	0.0065-0.0127	1E-9
rs1490384	SIOPS occupational score (MTAG)	39715877	rs9388490	chr6:126704795	C=0.559, T=0.441	0.8123349787624842	1.0	NR	0.009440215	0.0064-0.0125	1E-9
rs1490384	CAMSIS occupational score (MTAG)	39715877	rs9388490	chr6:126704795	C=0.559, T=0.441	0.8123349787624842	1.0	NR	0.01047748	0.0071-0.0138	9E-10
rs1490384	Intelligence (MTAG)	29326435	rs9388490	chr6:126704795	C=0.559, T=0.441	0.8123349787624842	1.0	NR	0.019881528	0.014-0.026	4E-11
rs1490384	Height	28270201	rs1578060	chr6:126712247	C=0.453, G=0.547	0.8524926686217009	1.0	0.445145	0.004162694	0.0028-0.0055	8E-10
rs1490384	Body fat percentage	30593698	rs1591805	chr6:126717064	A=0.509, G=0.491	0.7138534368462025	0.8482654600301659	NR	0.15054	0.1-0.201	7E-9
rs1490384	Motor premotor area (unadjusted for global measures)	36893272	rs34539692	chr6:126747110	A=0.711, C=0.289	0.20588144125459018	0.7212060747145549	NR	0.0562	0.042-0.071	7E-14
rs1490384	Hip circumference adjusted for BMI	25673412	rs1538170	chr6:126752874	C=0.544, T=0.456	0.8480395010522491	0.9914050151651075	0.4475	0.0338	0.023-0.044	2E-10
rs1490384	Hip circumference adjusted for BMI	25673412	rs1538170	chr6:126752874	C=0.544, T=0.456	0.8480395010522491	0.9914050151651075	0.4475	0.0263	0.019-0.034	2E-12
rs1490384	Type 1 diabetes	25751624	rs1538171	chr6:126752884	C=0.544, G=0.456	0.8480395010522491	0.9914050151651075	0.45	1.12		7E-10
rs1490384	Type 2 diabetes	28869590	rs4897182	chr6:126755642	G=0.455, T=0.545	0.8519702610550175	0.9956931244113366	0.4553	0.047	0.031-0.063	3E-8
rs1490384	Infant length	25281659	rs9385399	chr6:126759033	G=0.546, T=0.454	0.8559183853340384	1.0	0.46	0.055	0.037-0.073	2E-10
rs1490384	Bioavailable testosterone levels	32042192	rs2184968	chr6:126760994	C=0.454, T=0.546	0.8559183853340384	1.0	0.45099999999999996	0.0202431	0.014-0.026	9E-11
rs1490384	Menarche (age at onset)	21102462	rs1361108	chr6:126767600	C=0.546, T=0.454	0.8559183853340384	1.0	0.46	2.1	1.32-2.88	2E-8
rs1490384	Cortical thickness (MOSTest)	32665545	rs1361108	chr6:126767600	C=0.546, T=0.454	0.8559183853340384	1.0	NR			3E-9
rs1490384	Male-pattern baldness	30573740	rs1361108	chr6:126767600	C=0.546, T=0.454	0.8559183853340384	1.0	0.453803	0.0596016	0.054-0.066	4E-84
rs1490384	Menarche (age at onset)	25231870	rs4895808	chr6:126781434	C=0.546, T=0.454	0.8559183853340384	1.0	0.54	0.03	0.02-0.04	5E-13
rs1490384	Type 2 diabetes	32541925	rs11759026	chr6:126792095	A=0.746, G=0.254	0.35096774193548386	1.0	0.3164	0.0585	0.047-0.07	1E-24
rs1490384	Type 2 diabetes	32541925	rs11759026	chr6:126792095	A=0.746, G=0.254	0.35096774193548386	1.0	0.2307	0.0646	0.05-0.079	7E-19
rs1490384	Cortical volume	32963231	rs11759026	chr6:126792095	A=0.746, G=0.254	0.35096774193548386	1.0	NR			6E-19
rs1490384	Cortical surface area	32963231	rs11759026	chr6:126792095	A=0.746, G=0.254	0.35096774193548386	1.0	NR			4E-34
rs1490384	Lung function (FVC)	30061609	rs11759026	chr6:126792095	A=0.746, G=0.254	0.35096774193548386	1.0	0.72	20.2	13.46-26.94	4E-9
rs1490384	Intracranial volume	30818988	rs11759026	chr6:126792095	A=0.746, G=0.254	0.35096774193548386	1.0	NR	8.793		1E-18
rs1490384	Educational attainment (years of education)	30038396	rs11759026	chr6:126792095	A=0.746, G=0.254	0.35096774193548386	1.0	0.7669	0.0098	0.0065-0.0131	4E-9
rs1490384	Inferior parietal area (unadjusted for global measures)	36893272	rs11759026	chr6:126792095	A=0.746, G=0.254	0.35096774193548386	1.0	NR	0.081	0.063-0.099	8E-18
rs1490384	Occipital area (unadjusted for global measures)	36893272	rs11759026	chr6:126792095	A=0.746, G=0.254	0.35096774193548386	1.0	NR	0.0851	0.067-0.104	2E-19
rs1490384	Posterolateral temporal area (unadjusted for global measures)	36893272	rs11759026	chr6:126792095	A=0.746, G=0.254	0.35096774193548386	1.0	NR	0.057	0.039-0.075	1E-9
rs1490384	Superior parietal area (unadjusted for global measures)	36893272	rs11759026	chr6:126792095	A=0.746, G=0.254	0.35096774193548386	1.0	NR	0.0569	0.038-0.075	2E-9
rs1490384	Personality traits or cognitive traits (multivariate analysis)	37365406	rs11759026	chr6:126792095	A=0.746, G=0.254	0.35096774193548386	1.0	NR			5E-9
rs1490384	Takes medication for Diabetes/sugar?	39024449	rs11759026	chr6:126792095	A=0.746, G=0.254	0.35096774193548386	1.0	0.7776	0.06397	0.049-0.079	9E-15
rs1490384	Diabetes / "Sugar"	39024449	rs11759026	chr6:126792095	A=0.746, G=0.254	0.35096774193548386	1.0	0.7776	0.0565	0.042-0.071	1E-12
rs1490384	Type 2 diabetes	38374256	rs11759026	chr6:126792095	A=0.746, G=0.254	0.35096774193548386	1.0	0.279			3E-65
rs1490384	Type 2 diabetes with ophthalmic manifestations (PheCode 250.23)	39024449	rs11759026	chr6:126792095	A=0.746, G=0.254	0.35096774193548386	1.0	0.7716	0.07175	0.05-0.093	3E-13
rs1490384	Glucose (fasting status unknown, mean, inv-norm transformed)	39024449	rs11759026	chr6:126792095	A=0.746, G=0.254	0.35096774193548386	1.0	0.7822	0.03618	0.029-0.043	1E-23
rs1490384	Glucose (fasting status unknown, maximum, inv-norm transformed)	39024449	rs11759026	chr6:126792095	A=0.746, G=0.254	0.35096774193548386	1.0	0.7822	0.03127	0.024-0.038	3E-19
rs1490384	Hematocrit	27863252	rs2326451	chr6:126811928	A=0.547, T=0.453	0.8524926686217009	1.0	0.4528	0.02635187	0.019-0.033	1E-13
rs1490384	Red blood cell count	32888494	rs2326451	chr6:126811928	A=0.547, T=0.453	0.8524926686217009	1.0	0.452018	0.01300267	0.0087-0.0173	4E-9
rs1490384	Height (maximum, inv-normal transformed)	39024449	rs2326451	chr6:126811928	A=0.547, T=0.453	0.8524926686217009	1.0	0.5644	0.06598	0.059-0.073	2E-77
rs1490384	Urinary sodium excretion	31409800	rs10457480	chr6:126812609	C=0.729, G=0.271	0.18656720923276449	0.717682854779629	0.697788	0.0083187	0.0057-0.011	7E-10
rs1490384	Orbitofrontal area (unadjusted for global measures)	36893272	rs10457481	chr6:126813721	A=0.271, G=0.729	0.18656720923276449	0.717682854779629	NR	0.056	0.041-0.071	1E-13
rs1490384	Bone mineral density (paediatric, skull)	24945404	rs2130604	chr6:126820561	G=0.739, T=0.261	0.33896434211201754	0.9922881148043665	0.24	0.112	0.079-0.145	3E-11
rs1490384	Bone mineral density (paediatric, skull)	24945404	rs2130604	chr6:126820561	G=0.739, T=0.261	0.33896434211201754	0.9922881148043665	NR	0.1291	0.091-0.167	4E-11
rs1490384	Height	23563607	rs1490384	chr6:126851160	C=0.507, T=0.493	1.0	1.0	0.49	1.18		1E-16
rs1490384	Height	20881960	rs1490384	chr6:126851160	C=0.507, T=0.493	1.0	1.0	0.5	0.034		4E-21
rs1490384	Neutrophil count	32888494	rs1490384	chr6:126851160	C=0.507, T=0.493	1.0	1.0	0.499896	0.014512595	0.01-0.019	5E-11
rs1490384	Caffeine consumption from coffee or tea	33287642	rs1490384	chr6:126851160	C=0.507, T=0.493	1.0	1.0	0.501467	0.01587	0.011-0.02	8E-12
rs1490384	Brain morphology (MOSTest)	32665545	rs1490384	chr6:126851160	C=0.507, T=0.493	1.0	1.0	NR			1E-38
rs1490384	Neutrophil count	32888493	rs1490384	chr6:126851160	C=0.507, T=0.493	1.0	1.0	0.560419			6E-12
rs1490384	Neutrophil count	32888493	rs1490384	chr6:126851160	C=0.507, T=0.493	1.0	1.0	0.501387	0.014654	0.011-0.018	2E-14
rs1490384	Multi-trait sex score	37277458	rs1490384	chr6:126851160	C=0.507, T=0.493	1.0	1.0	NR			1E-15
rs1490384	Height	28270201	rs1490384	chr6:126851160	C=0.507, T=0.493	1.0	1.0	0.4851	0.004162694	0.0028-0.0055	7E-10
rs1490384	Menarche (age at onset)	27182965	rs1490384	chr6:126851160	C=0.507, T=0.493	1.0	1.0	NR	0.028	0.036-0.019	1E-10
rs1490384	Birth weight	31043758	rs6925689	chr6:126865884	C=0.5, T=0.5	0.8732605945604048	0.9475806451612904	0.494134	0.014966	0.0099-0.02	6E-9
rs1490384	Height	25282103	rs1155939	chr6:126866133	A=0.48, C=0.52	0.9495852093998643	1.0	0.499	0.042	0.036-0.048	1E-45
rs1490384	Cortical surface area (MOSTest)	32665545	rs58321169	chr6:126868567	C=0.719, T=0.281	0.40247289519475304	1.0	NR			2E-37
rs1490384	Brain morphology (min-P)	32665545	rs58321169	chr6:126868567	C=0.719, T=0.281	0.40247289519475304	1.0	NR			6E-14
rs1490384	Cortical surface area (min-P)	32665545	rs58321169	chr6:126868567	C=0.719, T=0.281	0.40247289519475304	1.0	NR			1E-14
rs1490384	Sex hormone-binding globulin levels adjusted for BMI	32042192	rs58321169	chr6:126868567	C=0.719, T=0.281	0.40247289519475304	1.0	0.732326	0.0101093	0.0074-0.0129	6E-14
rs1490384	Sex hormone-binding globulin levels adjusted for BMI	32042192	rs58321169	chr6:126868567	C=0.719, T=0.281	0.40247289519475304	1.0	0.734219	0.00889266	0.0063-0.0115	1E-10
rs1490384	Sex hormone-binding globulin levels	32042192	rs58321169	chr6:126868567	C=0.719, T=0.281	0.40247289519475304	1.0	0.733256	0.00833493	0.0063-0.0104	3E-14
rs1490384	Sex hormone-binding globulin levels adjusted for BMI	32042192	rs58321169	chr6:126868567	C=0.719, T=0.281	0.40247289519475304	1.0	0.733256	0.00990083	0.008-0.0118	2E-25
rs1490384	Orbitofrontal area (unadjusted for global measures)	36893272	rs58321169	chr6:126868567	C=0.719, T=0.281	0.40247289519475304	1.0	NR	0.093	0.076-0.11	2E-25
rs1490384	Motor premotor area (unadjusted for global measures)	36893272	rs58321169	chr6:126868567	C=0.719, T=0.281	0.40247289519475304	1.0	NR	0.1242	0.11-0.14	5E-44
rs1490384	Dorsolateral prefrontal area (unadjusted for global measures)	36893272	rs58321169	chr6:126868567	C=0.719, T=0.281	0.40247289519475304	1.0	NR	0.0877	0.07-0.105	8E-23
rs1490384	White blood cell count	32888493	rs9375447	chr6:126874091	A=0.518, G=0.482	0.9416691151329472	0.9918657772387306	0.593063			4E-12
rs1490384	White blood cell count	32888493	rs9375447	chr6:126874091	A=0.518, G=0.482	0.9416691151329472	0.9918657772387306	0.494601	0.013767	0.01-0.017	6E-14
rs1490384	White blood cell count	32888494	rs9375447	chr6:126874091	A=0.518, G=0.482	0.9416691151329472	0.9918657772387306	0.492609	0.014099469	0.0098-0.0184	1E-10
rs1490384	White blood cell count	30595370	rs9375447	chr6:126874091	A=0.518, G=0.482	0.9416691151329472	0.9918657772387306	NR			8E-19
rs1490384	Intracranial volume	22504418	rs4273712	chr6:126964510	A=0.72, G=0.28	0.38936950659204617	0.9860102906410791	0.27	12.5		2E-13
rs1490384	Type 2 diabetes	32499647	rs4273712	chr6:126964510	A=0.72, G=0.28	0.38936950659204617	0.9860102906410791	0.469	1.05	1.03-1.06	3E-12
rs1490384	Cortical surface area	32963231	rs4273712	chr6:126964510	A=0.72, G=0.28	0.38936950659204617	0.9860102906410791	NR			2E-12
rs1490384	Dorsomedial frontal area (unadjusted for global measures)	36893272	rs4273712	chr6:126964510	A=0.72, G=0.28	0.38936950659204617	0.9860102906410791	NR	0.1042	0.087-0.122	7E-32
rs1490384	Cortical surface area	36893272	rs4273712	chr6:126964510	A=0.72, G=0.28	0.38936950659204617	0.9860102906410791	NR	0.0782	0.061-0.096	1E-18
rs1490384	Superior temporal area (unadjusted for global measures)	36893272	rs4273712	chr6:126964510	A=0.72, G=0.28	0.38936950659204617	0.9860102906410791	NR	0.0577	0.04-0.075	8E-11
rs1490384	Precuneus area (unadjusted for global measures)	36893272	rs4273712	chr6:126964510	A=0.72, G=0.28	0.38936950659204617	0.9860102906410791	NR	0.0593	0.042-0.077	2E-11
rs1490384	Parsopercularis area (unadjusted for global measures)	36893272	rs4273712	chr6:126964510	A=0.72, G=0.28	0.38936950659204617	0.9860102906410791	NR	0.0954	0.078-0.113	6E-27
rs1490384	Type 2 diabetes (PheCode 250.2)	39024449	rs4273712	chr6:126964510	A=0.72, G=0.28	0.38936950659204617	0.9860102906410791	0.7439	0.04985	0.039-0.06	1E-31
rs1490384	Diabetes mellitus (PheCode 250)	39024449	rs4273712	chr6:126964510	A=0.72, G=0.28	0.38936950659204617	0.9860102906410791	0.7439	0.04907	0.038-0.06	2E-30
rs1490384	Height	18391952	rs4549631	chr6:126966308	C=0.483, T=0.517	0.9223870866252841	0.9797062858065037	0.5	0.06	0.03-0.08..()	5E-13
rs1490384	Bone mineral density (paediatric, upper limb)	24945404	rs1262476	chr6:126986996	A=0.241, G=0.759	0.29276224839512394	0.974856704878699	NR	0.1045	0.067-0.142	4E-8
rs1490384	Bone mineral density (paediatric, upper limb)	24945404	rs1262476	chr6:126986996	A=0.241, G=0.759	0.29276224839512394	0.974856704878699	0.77	0.104	0.069-0.139	3E-9
rs1490384	Red blood cell count	30595370	rs6918725	chr6:126990392	G=0.503, T=0.497	0.8476252725047688	0.9391532258064517	NR			5E-10
rs1490384	FEV1	30804560	rs6918725	chr6:126990392	G=0.503, T=0.497	0.8476252725047688	0.9391532258064517	0.4813	0.0151	0.011-0.02	1E-10
rs1490384	Lung function (FVC)	30804560	rs6918725	chr6:126990392	G=0.503, T=0.497	0.8476252725047688	0.9391532258064517	0.4813	0.0211	0.016-0.026	5E-19
rs1490384	Height	28270201	rs6918725	chr6:126990392	G=0.503, T=0.497	0.8476252725047688	0.9391532258064517	0.485225	0.00418718	0.0029-0.0055	7E-10
rs1490384	PNLIP protein levels	39789286	rs6918725	chr6:126990392	G=0.503, T=0.497	0.8476252725047688	0.9391532258064517	0.51825076	0.0470367	0.036-0.058	1E-21
rs1490384	Male-pattern baldness	28196072	rs1262557	chr6:127054588	C=0.517, T=0.483	0.7775273885401969	0.9248805256869773	NR	0.05		3E-18
rs1490384	Male-pattern baldness	27182965	rs1262557	chr6:127054588	C=0.517, T=0.483	0.7775273885401969	0.9248805256869773	NR	1.15	1.100-1.202	5E-10
rs1490384	Cortical volume	32963231	rs853974	chr6:127068983	C=0.725, T=0.275	0.3796480357791033	0.9857577688114957	NR			5E-11
rs1490384	Type 2 diabetes	30054458	rs853974	chr6:127068983	C=0.725, T=0.275	0.3796480357791033	0.9857577688114957	0.26241384700306	0.0601	0.043-0.077	8E-12
rs1490384	Inferior parietal area (unadjusted for global measures)	36893272	rs853974	chr6:127068983	C=0.725, T=0.275	0.3796480357791033	0.9857577688114957	NR	0.0741	0.056-0.092	1E-16
rs1490384	Occipital area (unadjusted for global measures)	36893272	rs853974	chr6:127068983	C=0.725, T=0.275	0.3796480357791033	0.9857577688114957	NR	0.0792	0.062-0.097	9E-19
rs1490384	Posterolateral temporal area (unadjusted for global measures)	36893272	rs853974	chr6:127068983	C=0.725, T=0.275	0.3796480357791033	0.9857577688114957	NR	0.0497	0.032-0.067	3E-8
rs1490384	Superior parietal area (unadjusted for global measures)	36893272	rs853974	chr6:127068983	C=0.725, T=0.275	0.3796480357791033	0.9857577688114957	NR	0.0491	0.031-0.067	4E-8
rs1490384	Cortical volume	32963231	rs2223739	chr6:127089401	C=0.784, T=0.216	0.2109334532766985	0.8636486852805638	NR			2E-10
rs1490384	Cortical volume	32963231	rs9401907	chr6:127096181	C=0.217, T=0.783	0.2080560375557166	0.8552257600287821	NR			2E-10
rs1490384	Motor premotor area (unadjusted for global measures)	36893272	rs35848181	chr6:127118646	A=0.24, G=0.76	0.26172952958367984	0.9242571275598983	NR	0.0614	0.046-0.077	2E-14
rs1490384	Dorsolateral prefrontal area (unadjusted for global measures)	36893272	rs35848181	chr6:127118646	A=0.24, G=0.76	0.26172952958367984	0.9242571275598983	NR	0.0544	0.039-0.07	1E-11
rs1490384	Orbitofrontal area (unadjusted for global measures)	36893272	rs35848181	chr6:127118646	A=0.24, G=0.76	0.26172952958367984	0.9242571275598983	NR	0.0587	0.043-0.074	3E-13
rs1490384	Dorsomedial frontal area (unadjusted for global measures)	36893272	rs13194508	chr6:127144683	C=0.236, T=0.764	0.23221248733432617	0.8801891928678373	NR	0.0498	0.034-0.065	5E-10
rs1490384	Femoral neck bone mineral density	29499414	rs13194508	chr6:127144683	C=0.236, T=0.764	0.23221248733432617	0.8801891928678373	0.751557	0.0528	0.037-0.069	2E-10
rs1490384	Bone mineral density	21533022	rs13204965	chr6:127167072	A=0.763, C=0.237	0.2292609911290378	0.8721706424505286	NR	0.067		3E-8
rs1490384	Femoral neck bone mineral density	22504420	rs13204965	chr6:127167072	A=0.763, C=0.237	0.2292609911290378	0.8721706424505286	0.76	0.04		8E-12
rs1490384	Cortical surface area	32963231	rs9375476	chr6:127185801	A=0.222, G=0.778	0.1858066347635979	0.7965532401301327	NR			4E-17
rs1490384	Motor premotor area (unadjusted for global measures)	36893272	rs9491675	chr6:127251021	A=0.129, G=0.871	0.10590432100925394	0.8330920060331825	NR	0.0751	0.056-0.094	5E-15
rs1490384	Dorsolateral prefrontal area (unadjusted for global measures)	36893272	rs9491675	chr6:127251021	A=0.129, G=0.871	0.10590432100925394	0.8330920060331825	NR	0.0542	0.035-0.073	2E-8
rs1490384	Dorsomedial frontal area (unadjusted for global measures)	36893272	rs9491675	chr6:127251021	A=0.129, G=0.871	0.10590432100925394	0.8330920060331825	NR	0.0602	0.042-0.079	2E-10
rs1490384	Parsopercularis area (unadjusted for global measures)	36893272	rs9491675	chr6:127251021	A=0.129, G=0.871	0.10590432100925394	0.8330920060331825	NR	0.0543	0.035-0.073	1E-8
rs2812208	Multi-trait sex score	37277458	rs78844280	chr13:50349898	A=0.029, G=0.971	0.4314128594185475	0.679787798408488	NR			1E-9
rs2812208	Multi-trait sex score	37277458	rs146851424	chr13:50377910	A=0.971, C=0.029	0.4314128594185475	0.679787798408488	NR			2E-10
rs2812208	Height	23563607	rs9596219	chr13:50563447	C=0.771, T=0.229	0.10727313266443701	1.0	0.25	1.16		1E-9
rs2812208	Sex hormone-binding globulin levels adjusted for BMI	32042192	rs41284816	chr13:50655989	G=0.974, T=0.026	0.7695168704626344	0.9603155818540434	0.019019000000000008	0.0220687	0.014-0.031	6E-9
rs2812208	Height	30595370	rs41284816	chr13:50655989	G=0.974, T=0.026	0.7695168704626344	0.9603155818540434	NR			9E-160
rs2812208	Total testosterone levels	32042192	rs41284816	chr13:50655989	G=0.974, T=0.026	0.7695168704626344	0.9603155818540434	0.019113000000000047	0.0260423	0.017-0.035	2E-8
rs2812208	Sex hormone-binding globulin levels adjusted for BMI	32042192	rs41284816	chr13:50655989	G=0.974, T=0.026	0.7695168704626344	0.9603155818540434	0.019257999999999997	0.0305	0.024-0.037	2E-25
rs2812208	Sex hormone-binding globulin levels	32042192	rs41284816	chr13:50655989	G=0.974, T=0.026	0.7695168704626344	0.9603155818540434	0.019257999999999997	0.0299093	0.023-0.037	5E-20
rs2812208	Fat-free mass	30593698	rs2812208	chr13:50707087	C=0.031, G=0.969	1.0	1.0	NR	0.93644	0.79-1.09	1E-34
rs2812208	Fat-free mass	30593698	rs2812208	chr13:50707087	C=0.031, G=0.969	1.0	1.0	NR	0.58044	0.42-0.74	4E-12
rs2812208	FEV1	30804560	rs2812208	chr13:50707087	C=0.031, G=0.969	1.0	1.0	0.0212	0.0612	0.045-0.077	5E-14
rs2812208	Lung function (FVC)	30804560	rs2812208	chr13:50707087	C=0.031, G=0.969	1.0	1.0	0.0212	0.0623	0.046-0.078	2E-14
rs2812208	Height	28552196	rs2812208	chr13:50707087	C=0.031, G=0.969	1.0	1.0	0.0255	0.1383	0.096-0.18	1E-10
rs2812208	Triglycerides	29507422	rs2812208	chr13:50707087	C=0.031, G=0.969	1.0	1.0	0.973	0.076		3E-8
rs2812208	Triglycerides	29507422	rs2812208	chr13:50707087	C=0.031, G=0.969	1.0	1.0	NR	0.075		3E-8
rs2812208	Height	25282103	rs2687950	chr13:50718468	C=0.773, T=0.227	0.10849302744039586	1.0	0.254	0.036	0.03-0.042	9E-27
rs2812208	Lymphocyte percentage of white cells	32888494	rs182234180	chr13:50760125	C=0.971, T=0.029	0.4314128594185475	0.679787798408488	0.03006	0.04010748	0.027-0.053	1E-9
rs2812208	Lymphocyte count	32888494	rs182234180	chr13:50760125	C=0.971, T=0.029	0.4314128594185475	0.679787798408488	0.030056	0.057717808	0.045-0.071	3E-18
rs2812208	Multi-trait sex score	37277458	rs182234180	chr13:50760125	C=0.971, T=0.029	0.4314128594185475	0.679787798408488	NR			3E-11
rs2812208	Multi-trait sex score	37277458	rs79644175	chr13:51088194	A=0.985, G=0.015	0.29985323995362734	0.7936410256410257	NR			1E-9
rs7968682	Height (baseline)	40374629	rs2125878	chr12:66208656	C=0.548, G=0.452	0.11528036573951783	0.41531623931623934	0.419605	0.0114514	0.0088-0.0141	1E-17
rs7968682	Multi-trait sex score	37277458	rs10878346	chr12:66320873	A=0.254, G=0.746	0.2666933816280309	0.9825347222222223	NR			6E-16
rs7968682	Platelet count	32888493	rs11175968	chr12:66321633	A=0.746, G=0.254	0.2666933816280309	0.9825347222222223	0.228118	0.016528	0.012-0.021	7E-13
rs7968682	Platelet count	32888493	rs11175968	chr12:66321633	A=0.746, G=0.254	0.2666933816280309	0.9825347222222223	0.224915			4E-11
rs7968682	Multi-trait sex score	37277458	rs343086	chr12:66325689	C=0.303, T=0.697	0.5123711724663906	0.9762707866493691	NR			5E-10
rs7968682	Type 2 diabetes	30054458	rs1480474	chr12:66326943	A=0.544, G=0.456	0.6594442460155259	0.9853885257806826	0.415993965607979	0.0411	0.027-0.055	2E-8
rs7968682	Multi-trait sex score	37277458	rs12810758	chr12:66328027	C=0.746, T=0.254	0.2666933816280309	0.9825347222222223	NR			7E-13
rs7968682	Facial morphology (forehead protrusion 1)	33547071	rs7966340	chr12:66331365	C=0.254, G=0.746	0.2666933816280309	0.9825347222222223	NR			5E-9
rs7968682	Facial morphology (brow ridge protrusion 1)	33547071	rs7966340	chr12:66331365	C=0.254, G=0.746	0.2666933816280309	0.9825347222222223	NR			2E-8
rs7968682	Facial morphology (brow ridge protrusion 2)	33547071	rs7966340	chr12:66331365	C=0.254, G=0.746	0.2666933816280309	0.9825347222222223	NR			8E-10
rs7968682	Primary tooth development (number of teeth)	23704328	rs17101923	chr12:66338202	G=0.748, T=0.252	0.26383221919699956	0.9823972003499563	NR	0.182	0.13-0.24	1E-10
rs7968682	Primary tooth development (time to first tooth eruption)	23704328	rs17101923	chr12:66338202	G=0.748, T=0.252	0.26383221919699956	0.9823972003499563	NR	0.212	0.15-0.28	6E-11
rs7968682	Brain structure	22504417	rs10784502	chr12:66343810	C=0.458, T=0.542	0.9411917562449473	0.991796126401631	0.49	9006.71	6525.78-11487.643	1E-12
rs7968682	Pulse pressure	27841878	rs10784502	chr12:66343810	C=0.458, T=0.542	0.9411917562449473	0.991796126401631	NR	0.188		1E-13
rs7968682	Systolic blood pressure	27841878	rs10784502	chr12:66343810	C=0.458, T=0.542	0.9411917562449473	0.991796126401631	NR	0.235		7E-10
rs7968682	Height	28552196	rs12371967	chr12:66346714	C=0.146, T=0.854	0.18621539074205778	0.9384573973474282	0.831	0.057	0.04-0.074	9E-11
rs7968682	Corneal curvature	32193507	rs7959830	chr12:66347368	G=0.549, T=0.451	0.6656631216765718	1.0	0.42	0.018		9E-47
rs7968682	Corneal curvature	32193507	rs7959830	chr12:66347368	G=0.549, T=0.451	0.6656631216765718	1.0	0.42	0.02		3E-16
rs7968682	Multi-trait sex score	37277458	rs7959830	chr12:66347368	G=0.549, T=0.451	0.6656631216765718	1.0	NR			1E-15
rs7968682	Multi-trait sex score	37277458	rs7959830	chr12:66347368	G=0.549, T=0.451	0.6656631216765718	1.0	NR			2E-22
rs7968682	Heel bone mineral density	30595370	rs1871674	chr12:66348134	A=0.236, T=0.764	0.24943634169387507	1.0	NR			8E-25
rs7968682	Height	23563607	rs1351394	chr12:66351826	C=0.55, T=0.45	0.9641979197978814	0.9878722121760096	0.49	1.26		7E-32
rs7968682	Height	20881960	rs1351394	chr12:66351826	C=0.55, T=0.45	0.9641979197978814	0.9878722121760096	0.49	0.06		2E-65
rs7968682	Height	31217584	rs1351394	chr12:66351826	C=0.55, T=0.45	0.9641979197978814	0.9878722121760096	NR	0.04059133	0.029-0.052	1E-11
rs7968682	Sex hormone-binding globulin levels adjusted for BMI	32042192	rs1351394	chr12:66351826	C=0.55, T=0.45	0.9641979197978814	0.9878722121760096	0.490619	0.00790807	0.0056-0.0102	4E-11
rs7968682	Hip circumference adjusted for BMI	25673412	rs1351394	chr12:66351826	C=0.55, T=0.45	0.9641979197978814	0.9878722121760096	0.4952	0.0281	0.018-0.038	2E-8
rs7968682	Hip circumference	25673412	rs1351394	chr12:66351826	C=0.55, T=0.45	0.9641979197978814	0.9878722121760096	0.4952	0.0229	0.016-0.03	6E-11
rs7968682	Hip circumference	25673412	rs1351394	chr12:66351826	C=0.55, T=0.45	0.9641979197978814	0.9878722121760096	0.4952	0.0267	0.017-0.036	4E-8
rs7968682	Hip circumference adjusted for BMI	25673412	rs1351394	chr12:66351826	C=0.55, T=0.45	0.9641979197978814	0.9878722121760096	0.4952	0.0253	0.018-0.032	5E-13
rs7968682	Birth weight	27680694	rs1351394	chr12:66351826	C=0.55, T=0.45	0.9641979197978814	0.9878722121760096	0.48	0.043	0.036-0.05	2E-33
rs7968682	Height	18391952	rs1042725	chr12:66358347	C=0.463, T=0.537	0.9378763083953439	1.0	0.49	0.05	0.03-0.08..()	3E-18
rs7968682	Head circumference (infant)	22504419	rs1042725	chr12:66358347	C=0.463, T=0.537	0.9378763083953439	1.0	0.49	0.065	0.045-0.085	3E-10
rs7968682	Height	17767157	rs1042725	chr12:66358347	C=0.463, T=0.537	0.9378763083953439	1.0	0.51	0.4		6E-16
rs7968682	Height	18391950	rs1042725	chr12:66358347	C=0.463, T=0.537	0.9378763083953439	1.0	0.49	0.48	0.58-1.09	3E-20
rs7968682	Birth weight	23202124	rs1042725	chr12:66358347	C=0.463, T=0.537	0.9378763083953439	1.0	0.50	0.047	0.037-0.057	1E-19
rs7968682	Cortical volume	32963231	rs1042725	chr12:66358347	C=0.463, T=0.537	0.9378763083953439	1.0	NR			7E-11
rs7968682	Height	31217584	rs1042725	chr12:66358347	C=0.463, T=0.537	0.9378763083953439	1.0	NR	0.03672127	0.025-0.048	3E-10
rs7968682	Sex hormone-binding globulin levels	32042192	rs1042725	chr12:66358347	C=0.463, T=0.537	0.9378763083953439	1.0	0.508157	0.00812764	0.0063-0.01	4E-19
rs7968682	Sex hormone-binding globulin levels adjusted for BMI	32042192	rs1042725	chr12:66358347	C=0.463, T=0.537	0.9378763083953439	1.0	0.508157	0.0083042	0.0067-0.0099	8E-25
rs7968682	Neutrophil count	32888493	rs1042725	chr12:66358347	C=0.463, T=0.537	0.9378763083953439	1.0	0.494436	0.012765	0.009-0.0165	3E-11
rs7968682	Height	19343178	rs8756	chr12:66359752	A=0.553, C=0.447	1.0	1.0	0.17	0.08	0.06-0.10..	5E-14
rs7968682	Height	18391951	rs8756	chr12:66359752	A=0.553, C=0.447	1.0	1.0	0.52	6.6	5.03-8.17%..	2E-16
rs7968682	Height	25282103	rs8756	chr12:66359752	A=0.553, C=0.447	1.0	1.0	0.508	0.059	0.053-0.065	5E-90
rs7968682	Height	31217584	rs8756	chr12:66359752	A=0.553, C=0.447	1.0	1.0	NR	0.04180514	0.03-0.054	3E-12
rs7968682	Sex hormone-binding globulin levels adjusted for BMI	32042192	rs8756	chr12:66359752	A=0.553, C=0.447	1.0	1.0	0.485175	0.00845938	0.006-0.0109	2E-13
rs7968682	Sex hormone-binding globulin levels	32042192	rs8756	chr12:66359752	A=0.553, C=0.447	1.0	1.0	0.485175	0.00876032	0.006-0.0115	9E-11
rs7968682	Offspring birth weight	31043758	rs8756	chr12:66359752	A=0.553, C=0.447	1.0	1.0	0.486261	0.027582	0.022-0.034	1E-19
rs7968682	Inferior parietal area (unadjusted for global measures)	36893272	rs8756	chr12:66359752	A=0.553, C=0.447	1.0	1.0	NR	0.0484	0.035-0.062	4E-12
rs7968682	Anteromedial temporal area (unadjusted for global measures)	36893272	rs8756	chr12:66359752	A=0.553, C=0.447	1.0	1.0	NR	0.0542	0.04-0.068	7E-15
rs7968682	Dorsolateral prefrontal area (unadjusted for global measures)	36893272	rs8756	chr12:66359752	A=0.553, C=0.447	1.0	1.0	NR	0.0496	0.036-0.063	1E-12
rs7968682	Cortical surface area	36893272	rs8756	chr12:66359752	A=0.553, C=0.447	1.0	1.0	NR	0.0546	0.041-0.068	8E-16
rs7968682	Superior temporal area (unadjusted for global measures)	36893272	rs8756	chr12:66359752	A=0.553, C=0.447	1.0	1.0	NR	0.0587	0.045-0.072	4E-17
rs7968682	Posterolateral temporal area (unadjusted for global measures)	36893272	rs8756	chr12:66359752	A=0.553, C=0.447	1.0	1.0	NR	0.0513	0.038-0.065	2E-13
rs7968682	Parsopercularis area (unadjusted for global measures)	36893272	rs8756	chr12:66359752	A=0.553, C=0.447	1.0	1.0	NR	0.058	0.044-0.072	9E-17
rs7968682	Body mass index (BMI, minimum, inv-normal transformed)	39024449	rs8756	chr12:66359752	A=0.553, C=0.447	1.0	1.0	0.4498	0.02115	0.015-0.027	5E-13
rs7968682	Type 2 diabetes	38374256	rs8756	chr12:66359752	A=0.553, C=0.447	1.0	1.0	0.60574			7E-39
rs7968682	Height	28552196	rs8756	chr12:66359752	A=0.553, C=0.447	1.0	1.0	0.5267	0.059	0.046-0.072	3E-18
rs7968682	Infant length	25281659	rs7970350	chr12:66360164	C=0.463, T=0.537	0.9378763083953439	1.0	0.49	0.047	0.029-0.065	3E-8
rs7968682	Waist circumference adjusted for body mass index	25673412	rs7970350	chr12:66360164	C=0.463, T=0.537	0.9378763083953439	1.0	0.494	0.0188	0.012-0.025	4E-8
rs7968682	Neutrophil count	32888494	rs7968902	chr12:66363070	G=0.592, T=0.408	0.7341704717090626	0.929391121249342	0.569504	0.013530345	0.0091-0.018	3E-9
rs7968682	Permanent tooth development	21931568	rs12424086	chr12:66364509	C=0.238, T=0.762	0.2521971992158555	1.0	0.18	0.111	0.08-0.14	2E-12
rs7968682	Insomnia	30804565	rs61921611	chr12:66367726	C=0.338, T=0.662	0.4131829671398017	1.0	0.308	1.0449321	1.03-1.06	8E-12
rs7968682	Multi-trait sex score	37277458	rs61921611	chr12:66367726	C=0.338, T=0.662	0.4131829671398017	1.0	NR			8E-9
rs7968682	Multi-trait sex score	37277458	rs61921611	chr12:66367726	C=0.338, T=0.662	0.4131829671398017	1.0	NR			4E-13
rs7968682	Height	38116116	rs61921611	chr12:66367726	C=0.338, T=0.662	0.4131829671398017	1.0	NR			5E-11
rs7968682	Height	22021425	rs7968682	chr12:66371880	G=0.447, T=0.553	1.0	1.0	0.58	0.043	0.025-0.061	4E-10
rs7968682	Height	31217584	rs7968682	chr12:66371880	G=0.447, T=0.553	1.0	1.0	NR	0.04052013	0.029-0.052	1E-11
rs7968682	Birth weight	31043758	rs7968682	chr12:66371880	G=0.447, T=0.553	1.0	1.0	0.486291	0.041831	0.037-0.047	4E-60
rs7968682	Body mass index (BMI, mean, inv-normal transformed)	39024449	rs7968682	chr12:66371880	G=0.447, T=0.553	1.0	1.0	0.4562	0.02152	0.015-0.028	1E-11
rs7968682	Intracranial volume	30818988	rs7312464	chr12:66374247	A=0.447, G=0.553	1.0	1.0	NR	5.694		1E-8
rs7968682	Pulse pressure	28135244	rs7312464	chr12:66374247	A=0.447, G=0.553	1.0	1.0	0.51912487	0.2104	0.14-0.28	5E-10
rs7968682	Fat-free mass	30593698	rs9669278	chr12:66374587	C=0.553, T=0.447	1.0	1.0	NR	0.31068	0.27-0.35	1E-44
rs7968682	Fat-free mass	30593698	rs9669278	chr12:66374587	C=0.553, T=0.447	1.0	1.0	NR	0.22589	0.18-0.27	1E-20
rs7968682	Pulse pressure	38689001	rs9669278	chr12:66374587	C=0.553, T=0.447	1.0	1.0	NR	0.1669	0.13-0.2	6E-22
rs7968682	Body size at age 10	32376654	rs7306710	chr12:66376091	C=0.554, T=0.446	0.9959864352683024	1.0	0.47969	0.00996644	0.0072-0.0127	2E-12
rs7968682	Height	30595370	rs7306710	chr12:66376091	C=0.554, T=0.446	0.9959864352683024	1.0	NR			1E-287
rs7968682	Occipital area (unadjusted for global measures)	36893272	rs7306710	chr12:66376091	C=0.554, T=0.446	0.9959864352683024	1.0	NR	0.0435	0.03-0.057	6E-10
rs7968682	Dorsomedial frontal area (unadjusted for global measures)	36893272	rs7306710	chr12:66376091	C=0.554, T=0.446	0.9959864352683024	1.0	NR	0.0531	0.039-0.067	4E-14
rs7968682	Precuneus area (unadjusted for global measures)	36893272	rs7306710	chr12:66376091	C=0.554, T=0.446	0.9959864352683024	1.0	NR	0.0629	0.049-0.077	5E-19
rs7968682	Orbitofrontal area (unadjusted for global measures)	36893272	rs7306710	chr12:66376091	C=0.554, T=0.446	0.9959864352683024	1.0	NR	0.0664	0.053-0.08	4E-21
rs7968682	Superior parietal area (unadjusted for global measures)	36893272	rs7306710	chr12:66376091	C=0.554, T=0.446	0.9959864352683024	1.0	NR	0.0535	0.04-0.067	3E-14
rs7968682	Height (baseline)	40374629	rs7306710	chr12:66376091	C=0.554, T=0.446	0.9959864352683024	1.0	0.481698	0.0423099	0.04-0.045	9E-237
rs7968682	Multi-trait sex score	37277458	rs1585897	chr12:66383320	A=0.579, C=0.421	0.6063869980330331	0.8207716845391612	NR			4E-12
rs7968682	Multi-trait sex score	37277458	rs1600575	chr12:66383556	C=0.25, T=0.75	0.1675774772376112	0.7870899470899471	NR			7E-11
rs7968682	Height	28552196	rs55981861	chr12:66389606	C=0.757, G=0.243	0.16521523592622825	0.7984335154826958	0.7541	0.0491	0.033-0.065	1E-9
rs4471723	Cortical surface area	36893272	rs593720	chr17:43707848	G=0.76, T=0.24	0.9523062407724178	0.9944930424024787	NR	0.1147	0.096-0.134	5E-33
rs4471723	Superior temporal area (unadjusted for global measures)	36893272	rs593720	chr17:43707848	G=0.76, T=0.24	0.9523062407724178	0.9944930424024787	NR	0.1112	0.092-0.13	4E-31
rs4471723	Posterolateral temporal area (unadjusted for global measures)	36893272	rs593720	chr17:43707848	G=0.76, T=0.24	0.9523062407724178	0.9944930424024787	NR	0.1409	0.12-0.16	5E-49
rs4471723	Precuneus area (unadjusted for global measures)	36893272	rs593720	chr17:43707848	G=0.76, T=0.24	0.9523062407724178	0.9944930424024787	NR	0.1274	0.11-0.15	2E-40
rs4471723	Orbitofrontal area (unadjusted for global measures)	36893272	rs593720	chr17:43707848	G=0.76, T=0.24	0.9523062407724178	0.9944930424024787	NR	0.1169	0.098-0.136	3E-34
rs4471723	Superior parietal area (unadjusted for global measures)	36893272	rs593720	chr17:43707848	G=0.76, T=0.24	0.9523062407724178	0.9944930424024787	NR	0.1153	0.096-0.134	2E-33
rs4471723	Occipital area (unadjusted for global measures)	36893272	rs450237	chr17:43709225	C=0.242, T=0.758	0.9417803747081038	0.9836151014691032	NR	0.1448	0.13-0.16	4E-53
rs4471723	Parsopercularis area (unadjusted for global measures)	36893272	rs450237	chr17:43709225	C=0.242, T=0.758	0.9417803747081038	0.9836151014691032	NR	0.1326	0.11-0.15	7E-45
rs4471723	Parkinson's disease	21292315	rs2942168	chr17:43714850	A=0.24, G=0.76	0.9523062407724178	0.9944930424024787	0.78	1.27	1.23-1.31	1E-28
rs4471723	Parkinson's disease	19915575	rs393152	chr17:43719143	A=0.758, G=0.242	0.9417803747081038	0.9836151014691032	0.82	1.3		2E-16
rs4471723	Corticobasal degeneration	26077951	rs393152	chr17:43719143	A=0.758, G=0.242	0.9417803747081038	0.9836151014691032	NR	3.7		1E-12
rs4471723	Right molecular layer hippocampal volume (head)	37337106	rs439945	chr17:43726659	A=0.276, C=0.724	0.7820976765702506	0.9554236086494151	0.88048	0.049045	0.033-0.066	8E-9
rs4471723	Bitter alcoholic beverage consumption	31046077	rs1724409	chr17:43740565	G=0.276, T=0.724	0.7820976765702506	0.9554236086494151	0.7415	0.0075	0.0051-0.0099	1E-10
rs4471723	Alcohol consumption (drinks per week)	30679032	rs62055691	chr17:43754850	C=0.24, T=0.76	0.9523062407724178	0.9944930424024787	0.225	0.0303	0.024-0.036	2E-23
rs4471723	Ventromedial occipital thickness (unadjusted for global measures)	36893272	rs62055701	chr17:43758787	A=0.24, G=0.76	0.9523062407724178	0.9944930424024787	NR	0.0532	0.036-0.07	5E-10
rs4471723	Snoring	30804565	rs57222984	chr17:43758898	A=0.735, G=0.265	0.8277717371717866	0.9560871273298703	0.2423	1.04	1.03-1.05	3E-11
rs4471723	Cortical thickness	36893272	rs62055717	chr17:43766415	A=0.761, G=0.239	0.9470729969398726	0.9944700967458223	NR	0.0488	0.032-0.065	1E-8
rs4471723	Ventral frontal thickness (unadjusted for global measures)	36893272	rs62055718	chr17:43766418	C=0.761, T=0.239	0.9470729969398726	0.9944700967458223	NR	0.0777	0.061-0.094	9E-20
rs4471723	Sleep duration (long sleep)	30846698	rs17688916	chr17:43778680	A=0.225, T=0.775	0.854658650153696	0.9823826091017349	NR	1.074		1E-11
rs4471723	COVID-19 severity	35368071	rs61667602	chr17:43785349	C=0.241, T=0.759	0.9470215568903867	0.9890315968512179	NR	0.0972	0.071-0.124	5E-13
rs4471723	Dorsomedial frontal area (unadjusted for global measures)	36893272	rs62054372	chr17:43798775	C=0.239, G=0.761	0.9470729969398726	0.9944700967458223	NR	0.1219	0.1-0.14	2E-37
rs4471723	Dorsolateral prefrontal area (unadjusted for global measures)	36893272	rs56062621	chr17:43798903	A=0.76, G=0.24	0.9523062407724178	0.9944930424024787	NR	0.0999	0.083-0.117	6E-32
rs4471723	Bone mineral density (spine)	19801982	rs9303521	chr17:43805194	G=0.528, T=0.472	0.35465835416398445	0.9847214628515886	0.46	0.07	0.05-0.09..	1E-8
rs4471723	Motor premotor area (unadjusted for global measures)	36893272	rs75022332	chr17:43810873	A=0.76, T=0.24	0.9523062407724178	0.9944930424024787	NR	0.0998	0.083-0.116	1E-31
rs4471723	Hematocrit	27863252	rs17563683	chr17:43811072	A=0.76, G=0.24	0.9523062407724178	0.9944930424024787	0.2333	0.04515636	0.037-0.053	2E-28
rs4471723	Hemoglobin concentration	27863252	rs17563683	chr17:43811072	A=0.76, G=0.24	0.9523062407724178	0.9944930424024787	0.2333	0.04344178	0.035-0.051	3E-26
rs4471723	Height	30595370	rs7207400	chr17:43824360	C=0.291, T=0.709	0.7253428645058959	0.9544858164050128	NR			2E-30
rs4471723	Red blood cell count	28017375	rs12150672	chr17:43826637	A=0.24, G=0.76	0.9523062407724178	0.9944930424024787	NR			4E-9
rs4471723	Intelligence (MTAG)	29326435	rs17426174	chr17:43830938	C=0.24, G=0.76	0.9523062407724178	0.9944930424024787	NR	0.023148796	0.016-0.03	6E-11
rs4471723	Reticulocyte count	32888494	rs11079718	chr17:43839951	A=0.756, T=0.244	0.9314263848467423	0.9729147595713747	0.223963	0.037800062	0.033-0.043	5E-45
rs4471723	Physical activity (overall physical activity time)	30531941	rs55657917	chr17:43844560	G=0.24, T=0.76	0.9523062407724178	0.9944930424024787	0.779584	0.036815435	0.026-0.047	8E-12
rs4471723	ISEI occupational score (MTAG)	39715877	rs60814418	chr17:43850645	C=0.756, T=0.244	0.9314263848467423	0.9729147595713747	NR	0.018284032	0.015-0.022	4E-22
rs4471723	SIOPS occupational score (MTAG)	39715877	rs60814418	chr17:43850645	C=0.756, T=0.244	0.9314263848467423	0.9729147595713747	NR	0.017846208	0.014-0.021	4E-22
rs4471723	CAMSIS occupational score (MTAG)	39715877	rs60814418	chr17:43850645	C=0.756, T=0.244	0.9314263848467423	0.9729147595713747	NR	0.019611167	0.016-0.024	1E-21
rs4471723	Joint mobility (Beighton score)	27182965	rs113518470	chr17:43850932	C=0.76, T=0.24	0.9523062407724178	0.9944930424024787	NR	0.09	0.116-0.063	6E-11
rs4471723	Heel bone mineral density	30595370	rs56303031	chr17:43853922	A=0.24, G=0.76	0.9523062407724178	0.9944930424024787	NR			6E-24
rs4471723	Cognitive ability, years of educational attainment or schizophrenia (pleiotropy)	31374203	rs35076622	chr17:43856458	A=0.377, G=0.623	0.5273495511381302	0.9870607604054124	NR	0.01452853	0.01-0.019	3E-12
rs4471723	Neuroticism	27067015	rs111433752	chr17:43857989	G=0.239, T=0.761	0.9470729969398726	0.9944700967458223	0.79	0.12	0.085-0.155	9E-12
rs4471723	Neuroticism	30643256	rs12944712	chr17:43871147	A=0.468, G=0.532	0.3494334804615013	0.9696713898100694	0.465863776253094	0.011895811	0.008-0.0158	2E-9
rs4471723	Educational attainment (years of education)	30038396	rs56319902	chr17:43871982	C=0.76, T=0.24	0.9523062407724178	0.9944930424024787	0.2155	0.0206	0.017-0.024	6E-33
rs4471723	Educational attainment (years of education)	30038396	rs4458044	chr17:43873727	C=0.262, G=0.738	0.11640791130013015	1.0	0.2581	0.0101	0.007-0.0132	6E-10
rs4471723	Middle temporal thickness (unadjusted for global measures)	36893272	rs55668363	chr17:43892788	A=0.225, G=0.775	0.8752166444293557	0.9941275363672449	NR	0.0597	0.043-0.077	3E-12
rs4471723	Subcortical brain region volumes	25607358	rs8072451	chr17:43893716	C=0.76, T=0.24	0.9523062407724178	0.9944930424024787	NR	14489.99	9539.28-19440.70	1E-8
rs4471723	Subcortical brain region volumes	25607358	rs17689882	chr17:43906828	A=0.239, G=0.761	0.9470729969398726	0.9944700967458223	0.22	13460.47	8891.61-18029.333	8E-9
rs4471723	Waist-to-hip ratio adjusted for BMI	30575882	rs1876829	chr17:43911443	C=0.24, T=0.76	0.9523062407724178	0.9944930424024787	0.22	0.019	0.015-0.023	7E-17
rs4471723	Red blood cell count	27863252	rs2106786	chr17:43919096	A=0.761, G=0.239	0.9470729969398726	0.9944700967458223	0.2242	0.0537452	0.045-0.062	3E-36
rs4471723	Parkinson's disease	21738487	rs12185268	chr17:43923683	A=0.76, G=0.24	0.9523062407724178	0.9944930424024787	0.79	1.3	1.22-1.39	3E-14
rs4471723	Corticobasal degeneration	26077951	rs12185268	chr17:43923683	A=0.76, G=0.24	0.9523062407724178	0.9944930424024787	NR	3.46	2.27-5.28	1E-9
rs4471723	Chronic obstructive pulmonary disease	30804561	rs12373142	chr17:43924200	C=0.76, G=0.24	0.9523062407724178	0.9944930424024787	0.22	1.08	1.05-1.10	1E-9
rs4471723	Male-pattern baldness	22693459	rs12373124	chr17:43924219	C=0.24, T=0.76	0.9523062407724178	0.9944930424024787	0.438	1.33	1.21-1.45	5E-10
rs4471723	Male-pattern baldness	28196072	rs12373124	chr17:43924219	C=0.24, T=0.76	0.9523062407724178	0.9944930424024787	NR	0.08		1E-27
rs4471723	Idiopathic pulmonary fibrosis	24429156	rs17690703	chr17:43925297	C=0.724, T=0.276	0.7820976765702506	0.9554236086494151	0.76	1.43	1.27-1.61	6E-9
rs4471723	Hand grip strength	29691431	rs17769552	chr17:43927290	A=0.233, G=0.767	0.9055387290201233	0.9886566087093791	0.2235	0.002	0.0014-0.0026	2E-8
rs4471723	COVID-19 severity	35368071	rs17769552	chr17:43927290	A=0.233, G=0.767	0.9055387290201233	0.9886566087093791	NR	0.0972	0.07-0.124	2E-12
rs4471723	Anteromedial temporal area (unadjusted for global measures)	36893272	rs55751924	chr17:43932155	A=0.76, G=0.24	0.9523062407724178	0.9944930424024787	NR	0.1409	0.12-0.16	4E-63
rs4471723	Cortical surface area (MOSTest)	32665545	rs10445368	chr17:43933171	C=0.762, T=0.238	0.9418534001302217	0.9944469590753028	NR			2E-38
rs4471723	Waist-hip ratio	30595370	rs7221167	chr17:43933307	C=0.45, T=0.55	0.3706410042455119	0.9633232223064808	NR			3E-25
rs4471723	Peak expiratory flow	30804560	rs79412431	chr17:43940021	A=0.24, G=0.76	0.9523062407724178	0.9944930424024787	0.2161	0.0239	0.018-0.03	6E-15
rs4471723	FEV1	30804560	rs79412431	chr17:43940021	A=0.24, G=0.76	0.9523062407724178	0.9944930424024787	0.2161	0.0426	0.037-0.048	3E-49
rs4471723	Lung function (FVC)	30804560	rs79412431	chr17:43940021	A=0.24, G=0.76	0.9523062407724178	0.9944930424024787	0.2161	0.0415	0.036-0.047	3E-46
rs4471723	Dorsolateral prefrontal thickness (unadjusted for global measures)	36893272	rs62055544	chr17:43964539	A=0.759, G=0.241	0.9470215568903867	0.9890315968512179	NR	0.0533	0.037-0.07	4E-10
rs4471723	Inferior parietal thickness (unadjusted for global measures)	36893272	rs62055544	chr17:43964539	A=0.759, G=0.241	0.9470215568903867	0.9890315968512179	NR	0.0553	0.039-0.072	1E-10
rs4471723	Occipital area (unadjusted for global measures)	36893272	rs62055545	chr17:43964561	C=0.76, T=0.24	0.9523062407724178	0.9944930424024787	NR	0.1286	0.11-0.15	6E-53
rs4471723	Inferior parietal area (unadjusted for global measures)	36893272	rs62055545	chr17:43964561	C=0.76, T=0.24	0.9523062407724178	0.9944930424024787	NR	0.1199	0.1-0.14	6E-45
rs4471723	Lumbar spine bone mineral density	22504420	rs1864325	chr17:43977827	C=0.76, T=0.24	0.9523062407724178	0.9944930424024787	0.22	0.04		5E-11
rs4471723	Posterolateral temporal area (unadjusted for global measures)	36893272	rs56306380	chr17:43978306	A=0.24, G=0.76	0.9523062407724178	0.9944930424024787	NR	0.138	0.12-0.16	2E-47
rs4471723	Cognitive ability (MTAG)	29186694	rs17563986	chr17:43991272	A=0.76, G=0.24	0.9523062407724178	0.9944930424024787	NR	6.905		5E-12
rs4471723	Educational attainment (years of education)	27225129	rs62056842	chr17:43991515	G=0.237, T=0.763	0.9366473970475659	0.9944236269705772	0.7988	0.02045746		2E-12
rs4471723	Educational attainment (college completion)	27225129	rs62056842	chr17:43991515	G=0.237, T=0.763	0.9366473970475659	0.9944236269705772	0.8097	1.0534867		5E-11
rs4471723	Parkinson's disease	25064009	rs17649553	chr17:43994648	C=0.759, T=0.241	0.9470215568903867	0.9890315968512179	0.774	1.3	1.27-1.34	2E-48
rs4471723	Parkinson's disease	28892059	rs17649553	chr17:43994648	C=0.759, T=0.241	0.9470215568903867	0.9890315968512179	0.779	1.2820514	1.25-1.32	1E-68
rs4471723	Primary biliary cirrhosis	22961000	rs17564829	chr17:44006601	C=0.24, T=0.76	0.9523062407724178	0.9944930424024787	0.24	1.25	1.16-1.35	2E-9
rs4471723	Ease of getting up in the morning	30804565	rs12150229	chr17:44015446	A=0.76, G=0.24	0.9523062407724178	0.9944930424024787	0.2236	0.0122	0.0081-0.0163	4E-9
rs4471723	Ventromedial occipital thickness (unadjusted for global measures)	36893272	rs12150230	chr17:44015464	A=0.76, G=0.24	0.9523062407724178	0.9944930424024787	NR	0.0533	0.037-0.07	4E-10
rs4471723	Eosinophil count	30595370	rs62061733	chr17:44018399	A=0.758, G=0.242	0.9522680928981672	0.9890767343127355	NR			3E-29
rs4471723	Superior parietal area (unadjusted for global measures)	36893272	rs111825734	chr17:44019107	G=0.244, T=0.756	0.9210831663212274	0.9674977114856497	NR	0.1136	0.095-0.132	2E-33
rs4471723	Progressive supranuclear palsy	21685912	rs242557	chr17:44019712	A=0.386, G=0.614	0.18449790694466112	0.9477261390089791	0.35	1.43	1.32-1.54	9E-18
rs4471723	Arrhythmia	32514122	rs242557	chr17:44019712	A=0.386, G=0.614	0.18449790694466112	0.9477261390089791	0.456967371	0.9372902	0.916595886-0.958451717	1E-8
rs4471723	Plasma t-tau levels	28100725	rs242557	chr17:44019712	A=0.386, G=0.614	0.18449790694466112	0.9477261390089791	0.3715	0.38	/	1E-12
rs4471723	eosinophil (absolute count, minimum, inv-norm transformed)	39024449	rs242561	chr17:44026548	C=0.76, T=0.24	0.9628821421041535	1.0	0.2194	0.02772	0.021-0.034	7E-16
rs4471723	QRS complex (12-leadsum)	27659466	rs242562	chr17:44026739	A=0.384, G=0.616	0.182850242342665	0.9474552899883002	NR	191.41	142.57-240.25	2E-14
rs4471723	Osteoarthrosis (time to event)	32589924	rs62063281	chr17:44038785	A=0.758, G=0.242	0.9522680928981672	0.9890767343127355	NR			3E-8
rs4471723	Osteoarthritis (hip)	30664745	rs62063281	chr17:44038785	A=0.758, G=0.242	0.9522680928981672	0.9890767343127355	0.22	1.1	1.07-1.13	5E-12
rs4471723	SIOPS occupational score	39715877	rs62063281	chr17:44038785	A=0.758, G=0.242	0.9522680928981672	0.9890767343127355	NR	0.0220289	0.016-0.028	2E-11
rs4471723	CAMSIS occupational score	39715877	rs62063281	chr17:44038785	A=0.758, G=0.242	0.9522680928981672	0.9890767343127355	NR	0.0210722	0.015-0.027	5E-10
rs4471723	ISEI occupational score	39715877	rs62063281	chr17:44038785	A=0.758, G=0.242	0.9522680928981672	0.9890767343127355	NR	0.0226916	0.016-0.029	1E-11
rs4471723	Daytime nap	30804565	rs117124984	chr17:44051588	C=0.759, G=0.241	0.9681430501604459	1.0	0.7853	1.0996262	1.07-1.13	3E-13
rs4471723	Cortical thickness	36893272	rs117124984	chr17:44051588	C=0.759, G=0.241	0.9681430501604459	1.0	NR	0.0511	0.034-0.068	4E-9
rs4471723	Interstitial lung disease	23583980	rs1981997	chr17:44056767	A=0.241, G=0.759	0.9681430501604459	1.0	0.77	1.41	1.28-1.56	9E-14
rs4471723	Male-pattern baldness	28196072	rs112385572	chr17:44066172	A=0.759, G=0.241	0.9681430501604459	1.0	NR	0.0768246		8E-29
rs4471723	COVID-19 severity	35368071	rs112572874	chr17:44072984	A=0.759, G=0.241	0.9681430501604459	1.0	NR	0.0966	0.07-0.123	2E-12
rs4471723	Neutrophil count	32888493	rs56108300	chr17:44077851	A=0.241, T=0.759	0.9681430501604459	1.0	0.224125	0.023682	0.019-0.028	1E-24
rs4471723	Progressive supranuclear palsy	21685912	rs8070723	chr17:44081064	A=0.759, G=0.241	0.9681430501604459	1.0	0.23	5.11	4.43-5.91	2E-118
rs4471723	Parkinson's disease	21044948	rs8070723	chr17:44081064	A=0.759, G=0.241	0.9681430501604459	1.0	0.76	1.3	1.19-1.43	7E-12
rs4471723	eosinophil (fraction, mean, inv-norm transformed)	39024449	rs17573607	chr17:44083081	A=0.24, G=0.76	0.9628821421041535	1.0	0.8196	0.04771	0.04-0.056	2E-31
rs4471723	eosinophil (fraction, minimum, inv-norm transformed)	39024449	rs17573607	chr17:44083081	A=0.24, G=0.76	0.9628821421041535	1.0	0.8196	0.03432	0.027-0.041	2E-22
rs4471723	Sleep duration	30531941	rs1991556	chr17:44083402	A=0.243, G=0.757	0.9470263258899213	0.9836822526925905	0.774711	0.03280479	0.022-0.044	3E-9
rs4471723	Alcohol consumption	31358974	rs1991556	chr17:44083402	A=0.243, G=0.757	0.9470263258899213	0.9836822526925905	0.22	0.012	0.01-0.014	5E-23
rs4471723	Sleep duration	37384397	rs1991556	chr17:44083402	A=0.243, G=0.757	0.9470263258899213	0.9836822526925905	NR	0.0163	0.011-0.022	2E-9
rs4471723	Aspartate aminotransferase levels	33547301	rs8067056	chr17:44083948	C=0.406, T=0.594	0.47953851725386726	1.0	0.62	7.06	-	2E-12
rs4471723	Body mass index (BMI, maximum, inv-normal transformed)	39024449	rs8067056	chr17:44083948	C=0.406, T=0.594	0.47953851725386726	1.0	0.6728	0.02528	0.018-0.033	1E-11
rs4471723	Right subiculum volume (head)	37337106	rs8067056	chr17:44083948	C=0.406, T=0.594	0.47953851725386726	1.0	0.42756	0.0442064	0.03-0.059	2E-9
rs4471723	Diastolic blood pressure	38689001	rs8067056	chr17:44083948	C=0.406, T=0.594	0.47953851725386726	1.0	NR	0.1237	0.092-0.156	4E-14
rs4471723	Serum alkaline phosphatase levels	33547301	rs12946693	chr17:44084008	C=0.575, T=0.425	0.21985183172049805	0.9526115465782333	0.45	6.9	-	5E-12
rs4471723	Waist-hip ratio	30239722	rs56087321	chr17:44084403	C=0.362, G=0.638	0.18550210013233712	1.0	0.3908	0.0172	0.013-0.021	1E-17
rs4471723	Red blood cell count	32888494	rs62062271	chr17:44091988	C=0.249, T=0.751	0.9062662993720956	0.9570745861068441	0.228578	0.04680153	0.041-0.052	9E-66
rs4471723	Total testosterone levels	32042192	rs62062271	chr17:44091988	C=0.249, T=0.751	0.9062662993720956	0.9570745861068441	0.22819699999999998	0.0305695	0.024-0.038	5E-18
rs4471723	hematocrit (minimum, inv-norm transformed)	39024449	rs62062271	chr17:44091988	C=0.249, T=0.751	0.9062662993720956	0.9570745861068441	0.789	0.02601	0.02-0.032	7E-17
rs4471723	hematocrit (mean, inv-norm transformed)	39024449	rs62062271	chr17:44091988	C=0.249, T=0.751	0.9062662993720956	0.9570745861068441	0.789	0.0389	0.032-0.045	3E-32
rs4471723	Mean reticulocyte volume	32888494	rs58879558	chr17:44095467	C=0.25, T=0.75	0.9167548205136877	0.967720544194404	0.229817	0.03697445	0.03-0.044	5E-28
rs4471723	Mean spheric corpuscular volume	32888494	rs58879558	chr17:44095467	C=0.25, T=0.75	0.9167548205136877	0.967720544194404	0.229934	0.046372186	0.04-0.052	2E-53
rs4471723	Bioavailable testosterone levels	32042192	rs58879558	chr17:44095467	C=0.25, T=0.75	0.9167548205136877	0.967720544194404	0.22989199999999999	0.0225798	0.016-0.03	2E-9
rs4471723	Red blood cell count	30595370	rs58879558	chr17:44095467	C=0.25, T=0.75	0.9167548205136877	0.967720544194404	NR			3E-98
rs4471723	Red blood cell count	32888493	rs58879558	chr17:44095467	C=0.25, T=0.75	0.9167548205136877	0.967720544194404	0.250777			1E-130
rs4471723	Red blood cell count	32888493	rs58879558	chr17:44095467	C=0.25, T=0.75	0.9167548205136877	0.967720544194404	0.232575	0.053	0.049-0.057	2E-128
rs4471723	Neuroticism	32231276	rs62062288	chr17:44096553	A=0.237, G=0.763	0.9157556728904591	0.9832708809117314	0.2181	0.01863	0.015-0.022	7E-22
rs4471723	Alcohol use disorder (total score)	30336701	rs62062288	chr17:44096553	A=0.237, G=0.763	0.9157556728904591	0.9832708809117314	NR	6.21		5E-10
rs4471723	Alcohol use disorder (consumption score)	30336701	rs62062288	chr17:44096553	A=0.237, G=0.763	0.9157556728904591	0.9832708809117314	NR	0.008	0.006-0.01	2E-9
rs4471723	Motor premotor area (unadjusted for global measures)	36893272	rs62062288	chr17:44096553	A=0.237, G=0.763	0.9157556728904591	0.9832708809117314	NR	0.1027	0.086-0.12	8E-33
rs4471723	Dorsolateral prefrontal area (unadjusted for global measures)	36893272	rs62062288	chr17:44096553	A=0.237, G=0.763	0.9157556728904591	0.9832708809117314	NR	0.1022	0.085-0.119	2E-32
rs4471723	Cortical surface area	36893272	rs62062288	chr17:44096553	A=0.237, G=0.763	0.9157556728904591	0.9832708809117314	NR	0.0952	0.079-0.111	1E-30
rs4471723	Orbitofrontal area (unadjusted for global measures)	36893272	rs62062288	chr17:44096553	A=0.237, G=0.763	0.9157556728904591	0.9832708809117314	NR	0.1059	0.089-0.123	5E-35
rs4471723	Superior temporal area (unadjusted for global measures)	36893272	rs62062288	chr17:44096553	A=0.237, G=0.763	0.9157556728904591	0.9832708809117314	NR	0.1037	0.087-0.121	2E-33
rs4471723	Neuroticism	27089181	rs77184207	chr17:44142332	G=0.241, T=0.759	0.9681430501604459	1.0	0.774	0.028413428	0.02-0.037	6E-11
rs4471723	Cognitive ability	29186694	rs8080583	chr17:44162597	A=0.247, C=0.753	0.9368127639702347	0.9678908843305813	NR	5.717		1E-8
rs4471723	Alcohol consumption (drinks per week) (MTAG)	32451486	rs55692232	chr17:44164323	A=0.241, G=0.759	0.9681430501604459	1.0	0.205	0.020043388	0.016-0.024	7E-21
rs4471723	Medial temporal thickness (unadjusted for global measures)	36893272	rs55955207	chr17:44165594	A=0.24, C=0.76	0.9628821421041535	1.0	NR	0.0744	0.056-0.093	7E-15
rs4471723	Dorsomedial frontal area (unadjusted for global measures)	36893272	rs75330746	chr17:44182955	C=0.761, T=0.239	0.9576349701002274	1.0	NR	0.1212	0.1-0.14	2E-37
rs4471723	Precuneus area (unadjusted for global measures)	36893272	rs75330746	chr17:44182955	C=0.761, T=0.239	0.9576349701002274	1.0	NR	0.1255	0.11-0.14	6E-40
rs4471723	Parsopercularis area (unadjusted for global measures)	36893272	rs75330746	chr17:44182955	C=0.761, T=0.239	0.9576349701002274	1.0	NR	0.1328	0.11-0.15	2E-44
rs4471723	Plateletcrit	32888494	rs376991420	chr17:44183315	A=0.625, C=0.375	0.17159556692678238	0.9354410883888081	0.625614	0.016512228	0.012-0.022	9E-11
rs4471723	COVID-19 severity	35368071	rs73984689	chr17:44184404	A=0.241, G=0.759	0.9681430501604459	1.0	NR	0.0963	0.07-0.123	2E-12
rs4471723	hematocrit (maximum, inv-norm transformed)	39024449	rs73984689	chr17:44184404	A=0.241, G=0.759	0.9681430501604459	1.0	0.8154	0.051	0.044-0.058	9E-48
rs4471723	Intracranial volume	22504418	rs9303525	chr17:44187257	A=0.753, G=0.247	0.9368127639702347	0.9678908843305813	0.22	14.9		8E-15
rs4471723	Parkinson's disease	24842889	rs17577094	chr17:44187492	A=0.759, G=0.241	0.9681430501604459	1.0	0.74	1.56	1.39-1.79	8E-9
rs4471723	Red cell distribution width	32888494	rs7225002	chr17:44189067	A=0.561, G=0.439	0.38222900219092	0.9568462594371997	0.41453	0.027102236	0.022-0.033	1E-21
rs4471723	Mean corpuscular hemoglobin	30595370	rs7225002	chr17:44189067	A=0.561, G=0.439	0.38222900219092	0.9568462594371997	NR			3E-30
rs4471723	Red cell distribution width	30595370	rs7225002	chr17:44189067	A=0.561, G=0.439	0.38222900219092	0.9568462594371997	NR			7E-78
rs4471723	Mean corpuscular hemoglobin	32888494	rs7225002	chr17:44189067	A=0.561, G=0.439	0.38222900219092	0.9568462594371997	0.41472	0.022808008	0.018-0.027	3E-24
rs4471723	Hippocampal subfield left CA3 volume (body)	37337106	rs7225002	chr17:44189067	A=0.561, G=0.439	0.38222900219092	0.9568462594371997	0.49061	0.0447618	0.031-0.059	7E-10
rs4471723	Medial prefrontal thickness (unadjusted for global measures)	36893272	rs7225002	chr17:44189067	A=0.561, G=0.439	0.38222900219092	0.9568462594371997	NR	0.0423	0.028-0.056	2E-9
rs4471723	Lymphocyte percentage of white cells	27863252	rs76640332	chr17:44189858	A=0.23, G=0.77	0.9110197710718002	1.0	0.222	0.03067547	0.022-0.039	5E-13
rs4471723	Body mass index	30595370	rs11653367	chr17:44191483	A=0.689, G=0.311	0.1439670692388686	0.9870400906935999	NR			1E-10
rs4471723	Lung function (FEV1)	28166213	rs35524223	chr17:44192590	A=0.241, T=0.759	0.9575531852030054	0.9945157984256089	0.22	0.061	0.045-0.077	1E-13
rs4471723	Lung function (FVC)	28166213	rs35524223	chr17:44192590	A=0.241, T=0.759	0.9575531852030054	0.9945157984256089	0.2166	0.059	0.043-0.075	7E-13
rs4471723	High light scatter reticulocyte count	27863252	rs4606752	chr17:44192618	A=0.76, G=0.24	0.9628821421041535	1.0	0.2267	0.03470527	0.026-0.043	2E-16
rs4471723	Reticulocyte count	27863252	rs4606752	chr17:44192618	A=0.76, G=0.24	0.9628821421041535	1.0	0.2266	0.03608263	0.028-0.044	1E-17
rs4471723	COVID-19 with respiratory failure	35848942	rs1819040	chr17:44219831	A=0.242, T=0.758	0.9628138840878572	0.9945383671563678	0.1754	0.87616575	0.8426496554068705-0.9110149238711438	3E-11
rs4471723	Dorsolateral prefrontal thickness (unadjusted for global measures)	36893272	rs2696594	chr17:44220790	A=0.758, G=0.242	0.9628138840878572	0.9945383671563678	NR	0.0661	0.048-0.085	2E-12
rs4471723	Middle temporal thickness (unadjusted for global measures)	36893272	rs2696594	chr17:44220790	A=0.758, G=0.242	0.9628138840878572	0.9945383671563678	NR	0.0669	0.048-0.085	1E-12
rs4471723	Hand grip strength	29313844	rs80103986	chr17:44224940	A=0.762, T=0.238	0.9524014804222568	1.0	0.805	0.171	0.12-0.23	1E-9
rs4471723	Mean corpuscular volume	27863252	rs2696579	chr17:44227393	A=0.332, T=0.668	0.6114523476817385	0.9637816820276498	0.3375	0.02406112	0.016-0.032	2E-9
rs4471723	Mean corpuscular hemoglobin	27863252	rs2696579	chr17:44227393	A=0.332, T=0.668	0.6114523476817385	0.9637816820276498	0.3371	0.02511521	0.017-0.033	5E-10
rs4471723	Inferior parietal area (unadjusted for global measures)	36893272	rs62060889	chr17:44243863	A=0.761, T=0.239	0.9576349701002274	1.0	NR	0.1352	0.12-0.15	1E-45
rs4471723	Posterolateral temporal area (unadjusted for global measures)	36893272	rs62060889	chr17:44243863	A=0.761, T=0.239	0.9576349701002274	1.0	NR	0.1391	0.12-0.16	3E-48
rs4471723	Brain morphology (MOSTest)	32665545	rs2696658	chr17:44245766	A=0.241, G=0.759	0.9681430501604459	1.0	NR			2E-65
rs4471723	Breast cancer	29059683	rs2532263	chr17:44252468	A=0.19, G=0.81	0.7162972491589155	1.0	0.81	1.0526316	1.03-1.08()	7E-13
rs4471723	Ventral frontal thickness (unadjusted for global measures)	36893272	rs2532261	chr17:44253203	A=0.759, C=0.241	0.9681430501604459	1.0	NR	0.0936	0.075-0.112	4E-23
rs4471723	Red cell distribution width	32888494	rs2532253	chr17:44256296	A=0.206, G=0.794	0.7918466631676693	1.0	0.196735	0.032460287	0.025-0.04	2E-18
rs4471723	Anteromedial temporal area (unadjusted for global measures)	36893272	rs1881195	chr17:44257473	C=0.242, T=0.758	0.9628138840878572	0.9945383671563678	NR	0.1551	0.14-0.17	8E-61
rs4471723	Inferior parietal thickness (unadjusted for global measures)	36893272	rs2696569	chr17:44266290	C=0.243, G=0.757	0.9575284032807782	0.9891215017950603	NR	0.0628	0.044-0.081	3E-11
rs4471723	Superior parietal area (unadjusted for global measures)	36893272	rs2532230	chr17:44275619	A=0.757, G=0.243	0.9575284032807782	0.9891215017950603	NR	0.1125	0.094-0.131	6E-33
rs4471723	Alcohol consumption (drinks per week)	30679032	rs2469933	chr17:44285531	A=0.241, G=0.759	0.9681430501604459	1.0	0.225	0.0295	0.024-0.035	2E-22
rs4471723	Type 2 diabetes	38374256	rs4792837	chr17:44286384	A=0.365, C=0.635	0.18790904323625718	1.0	0.6462			5E-10
rs4471723	COVID-19 severity	35368071	rs2732631	chr17:44289232	G=0.754, T=0.246	0.9419287666895477	0.9731340732590559	NR	0.1002	0.069-0.131	2E-10
rs4471723	Vulnerable last in, first out (LIFO) brain network	38538590	rs2532395	chr17:44307193	C=0.77, T=0.23	0.9110197710718002	1.0	NR	0.09		4E-15
rs4471723	Cancer (pleiotropy)	32887889	rs2532389	chr17:44311107	C=0.234, G=0.766	0.9316032801974813	1.0	NR	1.074	1.05-1.099	1E-9
rs4471723	Osteoarthrosis (time to event)	32589924	rs2532386	chr17:44313757	A=0.242, G=0.758	0.9628138840878572	0.9945383671563678	NR			4E-8
rs4471723	Cortical thickness	36893272	rs372745970	chr17:44322577	C=0.226, G=0.774	0.8802635806519494	0.9941534062510897	NR	0.0657	0.046-0.085	4E-11
rs4471723	Monocyte count	27863252	rs2732716	chr17:44323046	C=0.636, T=0.364	0.15539573883046434	0.9113343909747929	0.6328	0.02356132	0.016-0.031	9E-10
rs4471723	Physical activity (overall physical activity time)	30531941	rs2696625	chr17:44326864	A=0.74, G=0.26	0.8498007801097384	0.9563822407214707	0.77	0.037	0.027-0.047	3E-12
rs4471723	Neutrophil count	32888494	rs71375338	chr17:44332793	A=0.278, G=0.722	0.6693194936097621	0.8882520216831067	0.268548	0.023166748	0.018-0.028	3E-20
rs4471723	Neutrophil count	32888493	rs71375338	chr17:44332793	A=0.278, G=0.722	0.6693194936097621	0.8882520216831067	0.259541			3E-22
rs4471723	Ventromedial occipital thickness (unadjusted for global measures)	36893272	rs150592114	chr17:44333331	A=0.76, G=0.24	0.9628821421041535	1.0	NR	0.0661	0.047-0.086	2E-11
rs4471723	Occipital thickness (unadjusted for global measures)	36893272	rs150592114	chr17:44333331	A=0.76, G=0.24	0.9628821421041535	1.0	NR	0.0565	0.037-0.076	1E-8
rs4471723	Hypothyroidism NOS (PheCode 244.4)	39024449	rs2696423	chr17:44333890	A=0.216, G=0.784	0.820181788261263	0.9877679559354595	0.8054	0.09827	0.082-0.115	1E-36
rs4471723	NAAA protein levels	39789286	rs2532351	chr17:44336997	C=0.575, G=0.425	0.393620238378323	0.9438553409978793	0.41883266	0.032382507	0.024-0.041	2E-18
rs4471723	neutrophil (absolute count, minimum, inv-norm transformed)	39024449	rs62074568	chr17:44337512	A=0.471, T=0.529	0.36721107066118924	1.0	0.4411	0.03257	0.025-0.04	1E-16
rs4471723	neutrophil (fraction, minimum, inv-norm transformed)	39024449	rs62074568	chr17:44337512	A=0.471, T=0.529	0.36721107066118924	1.0	0.4408	0.04023	0.032-0.048	5E-24
rs4471723	Mean spheric corpuscular volume	32888494	rs4988900	chr17:44342378	A=0.401, G=0.599	0.21428067671881823	0.9899343632434163	0.43436	0.022074057	0.017-0.027	3E-17
rs4471723	Personality traits or cognitive traits (multivariate analysis)	37365406	rs34782243	chr17:44343282	A=0.259, G=0.741	0.854307890990501	0.9564407880493613	NR			3E-43
rs4471723	Occipital area (unadjusted for global measures)	36893272	rs112534607	chr17:44344376	A=0.258, G=0.742	0.8298046358131145	0.9401863703191213	NR	0.147	0.13-0.17	4E-52
rs4471723	Breast cancer	29059683	rs2732699	chr17:44354904	C=0.836, T=0.164	0.5616943543873495	0.9678260174302391	0.8401	0.0595	0.041-0.078	1E-10
rs4471723	Dorsolateral prefrontal area (unadjusted for global measures)	36893272	rs78569719	chr17:44356949	C=0.239, T=0.761	0.895141660575746	0.966820580474934	NR	0.114	0.095-0.133	1E-31
rs4471723	NCAN protein levels	39789286	rs2532424	chr17:44368926	A=0.253, C=0.747	0.7209070848375302	0.8649649929126756	0.2285857	0.036198355	0.024-0.048	1E-11
rs4471723	eosinophil (absolute count, mean, inv-norm transformed)	39024449	rs2667932	chr17:44582284	G=0.31, T=0.69	0.6213624633171936	0.924014595147346	0.7896	0.03912	0.031-0.048	2E-19
rs4471723	eosinophil (absolute count, maximum, inv-norm transformed)	39024449	rs2667932	chr17:44582284	G=0.31, T=0.69	0.6213624633171936	0.924014595147346	0.7896	0.03427	0.026-0.043	4E-16
rs4471723	eosinophil (fraction, maximum, inv-norm transformed)	39024449	rs2667932	chr17:44582284	G=0.31, T=0.69	0.6213624633171936	0.924014595147346	0.7903	0.03979	0.032-0.048	4E-23
rs4471723	Mean corpuscular hemoglobin concentration	32888494	rs144216645	chr17:44623789	C=0.729, T=0.271	0.11123285509201723	0.9554236086494151	0.744281	0.017155	0.012-0.022	3E-10
rs4471723	Red cell distribution width	27863252	rs62073356	chr17:44633530	C=0.514, G=0.486	0.31930257292733466	0.9607693267610906	0.5771	0.04781853	0.04-0.056	3E-32
rs4471723	Thyroid stimulating hormone levels	32769997	rs116956554	chr17:44699851	A=0.22, G=0.78	0.7896549541850031	0.9579627263935816	0.179849439222465	0.0471	0.034-0.06	3E-12
rs9389986	Multi-trait sex score	37277458	rs12200161	chr6:142636740	C=0.817, T=0.183	0.479866	1	NR			3e-10
rs9389986	Height	38116116	rs1891308	chr6:142648235	A=0.32, G=0.68	0.990891	1	NR			3e-28
rs9389986	Adolescent idiopathic scoliosis	31417091	rs9389985	chr6:142653898	A=0.68, G=0.32	0.990891	1	0.43	1.21	1.16-1.26	4e-20
rs9389986	Height	23563607	rs7741741	chr6:142655801	A=0.318, T=0.682	1	1	0.72	1.24		1e-20
rs9389986	Height	31217584	rs7741741	chr6:142655801	A=0.318, T=0.682	1	1	NR	0.0334148	0.022-0.045	1e-08
rs9389986	Adolescent idiopathic scoliosis	31417091	rs7741741	chr6:142655801	A=0.318, T=0.682	1	1	0.427478	1.21	1.16-1.27	1e-17
rs9389986	Chronic obstructive pulmonary disease	30804561	rs9399401	chr6:142668901	C=0.309, T=0.691	0.932341	0.985854	0.72	1.16	1.13-1.18	2e-40
rs9389986	Chronic obstructive pulmonary disease	28166215	rs9399401	chr6:142668901	C=0.309, T=0.691	0.932341	0.985854	0.72	1.15	1.12,1.19	2e-19
rs9389986	Height	19343178	rs6570507	chr6:142679572	A=0.318, G=0.682	1	1	0.42	0.08	0.06-0.10..	4e-11
rs9389986	Scoliosis	23666238	rs6570507	chr6:142679572	A=0.318, G=0.682	1	1	0.43	1.26	1.18-1.35	4e-12
rs9389986	Scoliosis	23666238	rs6570507	chr6:142679572	A=0.318, G=0.682	1	1	0.43	1.27	1.20-1.35	1e-14
rs9389986	Height	25429064	rs6570507	chr6:142679572	A=0.318, G=0.682	1	1	0.38	0.032	0.02-0.044	2e-11
rs9389986	Waist circumference adjusted for body mass index	25673412	rs6570507	chr6:142679572	A=0.318, G=0.682	1	1	0.286	0.0245	0.017-0.032	6e-11
rs9389986	Waist circumference adjusted for BMI (adjusted for smoking behaviour)	28443625	rs6570507	chr6:142679572	A=0.318, G=0.682	1	1	0.3186	0.0256	0.018-0.033	2e-10
rs9389986	Waist circumference adjusted for BMI (adjusted for smoking behaviour)	28443625	rs6570507	chr6:142679572	A=0.318, G=0.682	1	1	0.3186	0.0306	0.02-0.041	2e-08
rs9389986	Waist circumference adjusted for BMI (joint analysis main effects and smoking interaction)	28443625	rs6570507	chr6:142679572	A=0.318, G=0.682	1	1	0.3186			2e-11
rs9389986	Waist circumference adjusted for BMI (joint analysis main effects and smoking interaction)	28443625	rs6570507	chr6:142679572	A=0.318, G=0.682	1	1	0.3186			2e-08
rs9389986	Waist circumference adjusted for BMI in non-smokers	28443625	rs6570507	chr6:142679572	A=0.318, G=0.682	1	1	0.3186	0.025	0.016-0.034	4e-08
rs9389986	Body mass index	30239722	rs6922607	chr6:142703483	A=0.775, G=0.225	0.613103	0.993511	0.808	0.013	0.0087-0.0173	2e-09
rs9389986	Height (maximum, inv-normal transformed)	39024449	rs1040525	chr6:142703669	C=0.683, T=0.317	0.995424	1	0.6281	0.07027	0.063-0.077	5e-89
rs9389986	Height	18391950	rs4896582	chr6:142703877	A=0.332, G=0.668	0.92977	0.995322	0.27	0.38	0.28-0.48	2e-18
rs9389986	Height	25282103	rs4896582	chr6:142703877	A=0.332, G=0.668	0.92977	0.995322	0.299	0.051	0.045-0.057	3e-55
rs9389986	Waist circumference adjusted for BMI (joint analysis main effects and physical activity interaction)	28448500	rs4896582	chr6:142703877	A=0.332, G=0.668	0.92977	0.995322	0.675			2e-09
rs9389986	Waist circumference adjusted for BMI (joint analysis main effects and physical activity interaction)	28448500	rs4896582	chr6:142703877	A=0.332, G=0.668	0.92977	0.995322	0.675			2e-08
rs9389986	Waist circumference adjusted for body mass index	28448500	rs4896582	chr6:142703877	A=0.332, G=0.668	0.92977	0.995322	0.675	0.0284	0.021-0.036	1e-13
rs9389986	Waist circumference adjusted for body mass index	28448500	rs4896582	chr6:142703877	A=0.332, G=0.668	0.92977	0.995322	0.6960999999999999	0.0346	0.023-0.046	9e-09
rs9389986	Waist circumference adjusted for body mass index	28448500	rs4896582	chr6:142703877	A=0.332, G=0.668	0.92977	0.995322	0.6960999999999999	0.0288	0.021-0.037	1e-12
rs9389986	Waist circumference adjusted for body mass index	28448500	rs4896582	chr6:142703877	A=0.332, G=0.668	0.92977	0.995322	0.675	0.035	0.024-0.046	9e-10
rs9389986	Waist circumference adjusted for BMI (joint analysis main effects and physical activity interaction)	28448500	rs4896582	chr6:142703877	A=0.332, G=0.668	0.92977	0.995322	0.6960999999999999			1e-08
rs9389986	Waist circumference adjusted for BMI (joint analysis main effects and physical activity interaction)	28448500	rs4896582	chr6:142703877	A=0.332, G=0.668	0.92977	0.995322	0.6960999999999999			3e-13
rs9389986	Waist circumference adjusted for BMI in active individuals	28448500	rs4896582	chr6:142703877	A=0.332, G=0.668	0.92977	0.995322	0.6960999999999999	0.0261	0.017-0.035	2e-08
rs9389986	Waist circumference adjusted for BMI in active individuals	28448500	rs4896582	chr6:142703877	A=0.332, G=0.668	0.92977	0.995322	0.675	0.0253	0.016-0.034	1e-08
rs9389986	Waist circumference adjusted for BMI (joint analysis main effects and physical activity interaction)	28448500	rs4896582	chr6:142703877	A=0.332, G=0.668	0.92977	0.995322	0.675			7e-14
rs9389986	Height	28552196	rs6937121	chr6:142707133	G=0.32, T=0.68	0.981804	0.995404	0.7032	0.0588	0.044-0.073	1e-15
rs9389986	Waist circumference adjusted for body mass index	28448500	rs6570508	chr6:142713842	A=0.335, G=0.665	0.917341	0.995301	0.6695	0.0321	0.021-0.043	2e-08
rs9389986	Fat-free mass	30593698	rs6570509	chr6:142716286	G=0.68, T=0.32	0.981804	0.995404	NR	0.17104	0.12-0.22	2e-12
rs9389986	Hip circumference adjusted for BMI	25673412	rs6570509	chr6:142716286	G=0.68, T=0.32	0.981804	0.995404	0.2874	0.0478	0.036-0.059	2e-16
rs9389986	Hip circumference adjusted for BMI	25673412	rs6570509	chr6:142716286	G=0.68, T=0.32	0.981804	0.995404	0.2874	0.0423	0.032-0.052	3e-16
rs9389986	Hip circumference adjusted for BMI	25673412	rs6570509	chr6:142716286	G=0.68, T=0.32	0.981804	0.995404	0.2874	0.0453	0.037-0.053	1e-29
rs9389986	Birth weight	31043758	rs962554	chr6:142734204	C=0.322, T=0.678	0.963874	0.990781	0.715144	0.01681	0.011-0.022	4e-09
rs9389986	Lung function (FEV1/FVC)	30804560	rs7753012	chr6:142745883	G=0.337, T=0.663	0.900586	0.990573	0.6949	0.0712	0.066-0.076	5e-165
rs9389986	Peak expiratory flow	30804560	rs7753012	chr6:142745883	G=0.337, T=0.663	0.900586	0.990573	0.6949	0.0378	0.033-0.043	3e-43
rs9389986	FEV1	30804560	rs7753012	chr6:142745883	G=0.337, T=0.663	0.900586	0.990573	0.6949	0.0251	0.02-0.03	7e-23
rs9389986	Height	28270201	rs7753012	chr6:142745883	G=0.337, T=0.663	0.900586	0.990573	0.3072	0.00545435	0.004-0.0069	8e-14
rs9389986	Lung function (FEV1/FVC)	28166213	rs7753012	chr6:142745883	G=0.337, T=0.663	0.900586	0.990573	0.3018	0.084	0.07-0.098	2e-31
rs9389986	Lung function (FEV1)	28166213	rs7753012	chr6:142745883	G=0.337, T=0.663	0.900586	0.990573	0.3	0.046	0.032-0.06	2e-10
rs9389986	Pulmonary function (smoking interaction)	23284291	rs3817928	chr6:142750516	A=0.767, G=0.233	0.61762	0.974932	NR			3e-12
rs9389986	Pulmonary function	20010835	rs3817928	chr6:142750516	A=0.767, G=0.233	0.61762	0.974932	0.78	0.42	%	1e-09
rs9389986	Height	18391951	rs3748069	chr6:142767633	A=0.676, G=0.324	0.955099	0.990754	0.74	6.5	5.44-9.36%..	5e-14
rs9389986	Height	31217584	rs3748069	chr6:142767633	A=0.676, G=0.324	0.955099	0.990754	NR	0.0318468	0.021-0.043	4e-08
rs9389986	Adolescent idiopathic scoliosis	26211971	rs4637667	chr6:142794021	A=0.322, C=0.678	0.954926	0.986171	0.342	1.24	1.16-1.34	3e-09
rs9389986	Height	20881960	rs7763064	chr6:142797289	A=0.324, G=0.676	0.919778	0.972261	0.29	0.048		1e-33
rs9389986	White blood cell count	32888494	rs9321870	chr6:142800758	A=0.246, T=0.754	0.541795	0.881257	0.211637	0.0165175	0.011-0.022	9e-10
rs9389986	Multi-trait sex score	37277458	rs643975	chr6:142844251	C=0.78, G=0.22	0.564144	0.966822	NR			5e-16
rs9389986	Height	28270201	rs263179	chr6:142863888	C=0.324, T=0.676	0.902367	0.963015	0.293173	0.00511767	0.0037-0.0066	8e-12
rs9389986	Multi-trait sex score	37277458	rs263169	chr6:142873650	A=0.842, C=0.158	0.174632	0.658745	NR			3e-12
rs12684650	Multi-trait sex score	37277458	rs10858244	chr9:139082796	A=0.313, G=0.687	0.179705	0.988949	NR			2e-08
rs12684650	Thyroid hormone levels	23408906	rs7860634	chr9:139089679	A=0.549, G=0.451	0.282622	0.923327	0.53	0.102	0.077-0.127	2e-14
rs12684650	Thyroid hormone levels	23408906	rs7860634	chr9:139089679	A=0.549, G=0.451	0.282622	0.923327	0.53	0.108	0.071-0.145	2e-08
rs12684650	Red blood cell count	32888494	rs7860634	chr9:139089679	A=0.549, G=0.451	0.282622	0.923327	0.572647	0.0151358	0.011-0.02	1e-11
rs12684650	Red blood cell count	30595370	rs7860634	chr9:139089679	A=0.549, G=0.451	0.282622	0.923327	NR			1e-10
rs12684650	Red blood cell count	32888493	rs7860634	chr9:139089679	A=0.549, G=0.451	0.282622	0.923327	0.57243	0.014269	0.01-0.018	4e-13
rs12684650	Red blood cell count	32888493	rs7860634	chr9:139089679	A=0.549, G=0.451	0.282622	0.923327	0.52423			4e-11
rs12684650	Lung function (FVC)	26635082	rs2274116	chr9:139094805	C=0.688, T=0.312	0.818235	0.959758	NR	0.039	0.029-0.049	6e-14
rs12684650	Lung function (FEV1)	26635082	rs2274116	chr9:139094805	C=0.688, T=0.312	0.818235	0.959758	NR	0.029	0.019-0.039	3e-08
rs12684650	Sex hormone-binding globulin levels adjusted for BMI	32042192	rs11103377	chr9:139097135	A=0.513, G=0.487	0.379877	0.946031	0.538173	0.00723973	0.0048-0.0097	6e-11
rs12684650	Sex hormone-binding globulin levels	32042192	rs11103377	chr9:139097135	A=0.513, G=0.487	0.379877	0.946031	0.538173	0.00760687	0.0048-0.0104	5e-09
rs12684650	Sex hormone-binding globulin levels adjusted for BMI	32042192	rs11103377	chr9:139097135	A=0.513, G=0.487	0.379877	0.946031	0.5385059999999999	0.00981359	0.0082-0.0115	1e-32
rs12684650	Sex hormone-binding globulin levels	32042192	rs11103377	chr9:139097135	A=0.513, G=0.487	0.379877	0.946031	0.5385059999999999	0.0101503	0.0083-0.012	1e-28
rs12684650	Free thyroxine concentration	25743335	rs11103377	chr9:139097135	A=0.513, G=0.487	0.379877	0.946031	0.496	0.087	0.062-0.112	1e-11
rs12684650	Red cell distribution width	30595370	rs11103379	chr9:139097350	A=0.501, C=0.499	0.393572	0.986187	NR			3e-08
rs12684650	Mean corpuscular volume	32888494	rs11103379	chr9:139097350	A=0.501, C=0.499	0.393572	0.986187	0.537966	0.0144186	0.01-0.018	2e-09
rs12684650	Mean corpuscular volume	32888493	rs3780190	chr9:139099073	A=0.497, G=0.503	0.392762	0.993038	0.525383			2e-13
rs12684650	Sex hormone-binding globulin levels adjusted for BMI	32042192	rs3780190	chr9:139099073	A=0.497, G=0.503	0.392762	0.993038	0.544944	0.0119886	0.0097-0.0143	2e-25
rs12684650	Sex hormone-binding globulin levels	32042192	rs3780190	chr9:139099073	A=0.497, G=0.503	0.392762	0.993038	0.544944	0.0126366	0.01-0.015	1e-25
rs12684650	FEV1	30804560	rs7024579	chr9:139100413	C=0.713, T=0.287	0.933186	0.966016	0.3154	0.0172	0.012-0.022	9e-12
rs12684650	Lung function (FVC)	30804560	rs7024579	chr9:139100413	C=0.713, T=0.287	0.933186	0.966016	0.3154	0.0233	0.018-0.028	4e-20
rs12684650	Lung function (FVC)	28166213	rs10858246	chr9:139102831	C=0.293, G=0.707	0.906018	0.965729	0.3202	0.039	0.025-0.053	4e-08
rs12684650	Estimated glomerular filtration rate	31451708	rs11103387	chr9:139107879	C=0.662, T=0.338	0.781308	0.994773	0.353	0.0021	0.0015-0.0027	3e-09
rs12684650	Insomnia	30804565	rs72773790	chr9:139109080	C=0.297, T=0.703	0.943713	0.995076	0.6732	1.038	1.03-1.05	4e-09
rs12684650	Height	20881960	rs7849585	chr9:139111870	G=0.669, T=0.331	0.199438	1	0.33	0.029		5e-14
rs12684650	Height	25282103	rs7849585	chr9:139111870	G=0.669, T=0.331	0.199438	1	0.331	0.036	0.03-0.042	1e-29
rs12684650	Height	38116116	rs7849585	chr9:139111870	G=0.669, T=0.331	0.199438	1	NR			8e-21
rs12684650	Height (maximum, inv-normal transformed)	39024449	rs7849585	chr9:139111870	G=0.669, T=0.331	0.199438	1	0.5811	0.05593	0.049-0.063	1e-52
rs12684650	Height	25429064	rs10858250	chr9:139119215	A=0.712, G=0.288	0.163254	1	0.75	0.052	0.038-0.066	7e-23
rs12684650	Height	28552196	rs7861829	chr9:139120043	C=0.711, G=0.289	0.164046	1	0.7288	0.0464	0.032-0.061	4e-10
rs12684650	Height	20189936	rs12338076	chr9:139121740	A=0.659, C=0.341	0.208526	1	0.34	0.06	0.04-0.08	2e-08
rs12684650	Multi-trait sex score	37277458	rs4842134	chr9:139130364	A=0.297, G=0.703	0.170463	1	NR			3e-08
rs12684650	Height	30595370	rs7038554	chr9:139134981	A=0.665, G=0.335	0.20304	1	NR			1e-63
rs2364232	Height	28270201	rs11614062	chr12:93956672	A=0.811, T=0.189	0.479489	0.818626	0.1943	0.00479322	0.0031-0.0065	2e-08
rs2364232	Fat-free mass	30593698	rs1316739	chr12:93968256	A=0.25, G=0.75	0.506723	0.719484	NR	0.20446	0.15-0.26	5e-15
rs2364232	Estimated glomerular filtration rate (creatinine, cystatin c)	39256582	rs1316739	chr12:93968256	A=0.25, G=0.75	0.506723	0.719484	NR	0.015656	0.011-0.02	1e-10
rs2364232	Estimated glomerular filtration rate (creatinine)	39256582	rs1316739	chr12:93968256	A=0.25, G=0.75	0.506723	0.719484	NR	0.0142597		8e-09
rs2364232	Type 2 diabetes	38374256	rs1316739	chr12:93968256	A=0.25, G=0.75	0.506723	0.719484	0.29773			4e-10
rs2364232	Multi-trait sex score	37277458	rs10745657	chr12:93973501	A=0.494, G=0.506	0.24878	0.863971	NR			3e-13
rs2364232	Height	25282103	rs3825199	chr12:93976954	A=0.786, G=0.214	0.660151	0.889034	0.773	0.051	0.043-0.059	4e-49
rs2364232	Multi-trait sex score	37277458	rs3825199	chr12:93976954	A=0.786, G=0.214	0.660151	0.889034	NR			1e-16
rs2364232	Multi-trait sex score	37277458	rs3741674	chr12:93977000	A=0.509, G=0.491	0.29072	0.928407	NR			1e-11
rs2364232	Height	18391952	rs11107116	chr12:93978504	G=0.788, T=0.212	0.669204	0.900437	0.77	0.04	0.01-0.07..()	6e-10
rs2364232	Height	20881960	rs11107116	chr12:93978504	G=0.788, T=0.212	0.669204	0.900437	0.22	0.052		1e-34
rs2364232	Height	25429064	rs11107116	chr12:93978504	G=0.788, T=0.212	0.669204	0.900437	0.31	0.041	0.029-0.053	6e-12
rs2364232	Type 2 diabetes	30054458	rs11107116	chr12:93978504	G=0.788, T=0.212	0.669204	0.900437	0.219714310921347	0.0467	0.03-0.063	4e-08
rs2364232	Height	36224396	rs11107116	chr12:93978504	G=0.788, T=0.212	0.669204	0.900437	0.2162	0.0508	0.049-0.052	1e-300
rs2364232	Height	23563607	rs10492321	chr12:93980088	A=0.213, T=0.787	0.67389	0.900903	0.21	1.26		7e-11
rs2364232	Height	38116116	rs11107120	chr12:93985482	C=0.213, T=0.787	0.701974	0.919483	NR			1e-25
rs2364232	Sex hormone-binding globulin levels adjusted for BMI	32042192	rs11107124	chr12:93988283	C=0.302, G=0.698	0.717007	0.976793	0.710941	0.00592994	0.0041-0.0077	3e-10
rs2364232	Sex hormone-binding globulin levels	32042192	rs11107124	chr12:93988283	C=0.302, G=0.698	0.717007	0.976793	0.710941	0.00583106	0.0038-0.0079	3e-08
rs2364232	Multi-trait sex score	37277458	rs10777531	chr12:93988384	A=0.302, G=0.698	0.717007	0.976793	NR			4e-11
rs2364232	Bioavailable testosterone levels	32042192	rs6538437	chr12:93989735	A=0.696, T=0.304	0.710195	0.976726	0.28902300000000003	0.0161517	0.011-0.022	3e-09
rs2364232	Height	30595370	rs9634212	chr12:93993266	A=0.214, C=0.786	0.706721	0.919858	NR			8e-175
rs2364232	Multi-trait sex score	37277458	rs9634212	chr12:93993266	A=0.214, C=0.786	0.706721	0.919858	NR			8e-32
rs2364232	Height	28552196	rs9634212	chr12:93993266	A=0.214, C=0.786	0.706721	0.919858	0.2227	0.0522	0.037-0.067	9e-12
rs2364232	Bioavailable testosterone levels	32042192	rs998616	chr12:93998000	G=0.297, T=0.703	0.760651	0.994239	0.29652599999999996	0.0132641	0.0089-0.0176	2e-09
rs113898003	Birth weight	31043758	rs6569647	chr6:130337266	C=0.208, T=0.792	0.487417	0.823661	0.801817	0.020035	0.014-0.026	6e-10
rs113898003	Weight	38116116	rs6569647	chr6:130337266	C=0.208, T=0.792	0.487417	0.823661	NR			4e-09
rs113898003	Heel bone mineral density	30048462	rs113898003	chr6:130341235	C=0.267, T=0.733	1	1	NR	0.0259576	0.021-0.031	8e-31
rs113898003	Height	28552196	rs113898003	chr6:130341235	C=0.267, T=0.733	1	1	0.7429	0.046	0.03-0.062	9e-09
rs113898003	Height	23563607	rs1415701	chr6:130345835	A=0.277, G=0.723	0.921947	0.984568	0.73	1.19		5e-13
rs113898003	Height	25429064	rs1415701	chr6:130345835	A=0.277, G=0.723	0.921947	0.984568	0.39	0.056	0.044-0.068	1e-24
rs113898003	Male-pattern baldness	30573740	rs1415701	chr6:130345835	A=0.277, G=0.723	0.921947	0.984568	0.263749	0.0202912	0.013-0.027	1e-08
rs113898003	Heel bone mineral density	30598549	rs1415701	chr6:130345835	A=0.277, G=0.723	0.921947	0.984568	0.73784	0.0173778	0.013-0.022	2e-14
rs113898003	Offspring birth weight	31043758	rs1415701	chr6:130345835	A=0.277, G=0.723	0.921947	0.984568	0.729476	0.021579	0.015-0.028	6e-10
rs113898003	Heel bone mineral density	30048462	rs1415701	chr6:130345835	A=0.277, G=0.723	0.921947	0.984568	NR	0.0254901	0.021-0.03	1e-29
rs113898003	Height	38116116	rs1415701	chr6:130345835	A=0.277, G=0.723	0.921947	0.984568	NR			4e-24
rs113898003	Type 2 diabetes	38374256	rs1415701	chr6:130345835	A=0.277, G=0.723	0.921947	0.984568	0.31588			3e-14
rs113898003	Birth weight	27680694	rs1415701	chr6:130345835	A=0.277, G=0.723	0.921947	0.984568	0.73	0.027	0.019-0.035	4e-11
rs113898003	Alanine aminotransferase levels	33547301	rs7740188	chr6:130346105	A=0.706, G=0.294	0.152166	1	0.69	6.88	-	6e-12
rs113898003	Aspartate aminotransferase levels	33547301	rs7740188	chr6:130346105	A=0.706, G=0.294	0.152166	1	0.69	6.78	-	1e-11
rs113898003	Fat-free mass	30593698	rs7740188	chr6:130346105	A=0.706, G=0.294	0.152166	1	NR	0.2905	0.24-0.34	9e-34
rs113898003	Fat-free mass	30593698	rs7740188	chr6:130346105	A=0.706, G=0.294	0.152166	1	NR	0.25115	0.2-0.3	6e-22
rs113898003	Fat-free mass	30593698	rs7740188	chr6:130346105	A=0.706, G=0.294	0.152166	1	NR	0.3198	0.25-0.39	4e-17
rs113898003	Height	20881960	rs6569648	chr6:130349119	C=0.224, T=0.776	0.105152	1	0.76	0.04		1e-21
rs113898003	Lymphocyte count	32888494	rs6569648	chr6:130349119	C=0.224, T=0.776	0.105152	1	0.760433	0.0184408	0.013-0.023	7e-13
rs113898003	White blood cell count	32888494	rs6569648	chr6:130349119	C=0.224, T=0.776	0.105152	1	0.760422	0.0151376	0.01-0.02	4e-09
rs113898003	Hip circumference	25673412	rs6569648	chr6:130349119	C=0.224, T=0.776	0.105152	1	0.766	0.029	0.021-0.037	7e-12
rs113898003	Hip circumference	25673412	rs6569648	chr6:130349119	C=0.224, T=0.776	0.105152	1	0.766	0.0351	0.024-0.046	1e-09
rs113898003	Multi-trait sex score	37277458	rs6569648	chr6:130349119	C=0.224, T=0.776	0.105152	1	NR			3e-12
rs113898003	estimated glomerular filtration rate (eGFR, maximum, inv-norm transformed)	39024449	rs6569648	chr6:130349119	C=0.224, T=0.776	0.105152	1	0.1824	0.02568	0.019-0.032	1e-13
rs113898003	estimated glomerular filtration rate (eGFR, mean, inv-norm transformed)	39024449	rs6569648	chr6:130349119	C=0.224, T=0.776	0.105152	1	0.1824	0.02632	0.019-0.033	8e-14
rs113898003	Breast cancer	29058716	rs6569648	chr6:130349119	C=0.224, T=0.776	0.105152	1	0.77	1.07527	1.05-1.11()	8e-10
rs113898003	Breast cancer (estrogen-receptor negative)	29058716	rs6569648	chr6:130349119	C=0.224, T=0.776	0.105152	1	0.77	1.07527	1.05-1.11	4e-08
rs113898003	Lymphocyte count	27863252	rs6569648	chr6:130349119	C=0.224, T=0.776	0.105152	1	0.7582	0.0267454	0.019-0.035	2e-10
rs113898003	Breast cancer	29059683	rs6569648	chr6:130349119	C=0.224, T=0.776	0.105152	1	0.76	1.06383	1.04-1.09()	3e-12
rs113898003	Height (maximum, inv-normal transformed)	39024449	rs6926186	chr6:130350294	A=0.706, G=0.294	0.152166	1	0.2865	0.06502	0.058-0.072	7e-68
rs113898003	Waist-hip ratio	30595370	rs9402211	chr6:130353612	C=0.702, T=0.298	0.147459	0.975068	NR			2e-19
rs113898003	Waist-to-hip ratio adjusted for BMI	30575882	rs9388766	chr6:130354855	C=0.703, T=0.297	0.146734	0.974985	0.69	0.018	0.014-0.022	1e-21
rs113898003	Hip circumference adjusted for BMI	25673412	rs9388766	chr6:130354855	C=0.703, T=0.297	0.146734	0.974985	0.2923	0.0325	0.022-0.043	5e-09
rs113898003	Hip circumference adjusted for BMI	25673412	rs9388766	chr6:130354855	C=0.703, T=0.297	0.146734	0.974985	0.2923	0.0277	0.02-0.035	7e-13
rs113898003	Heel bone mineral density	30595370	rs6899976	chr6:130358428	A=0.702, G=0.298	0.147459	0.975068	NR			3e-41
rs113898003	Heel bone mineral density	30048462	rs9375695	chr6:130358944	G=0.298, T=0.702	0.147459	0.975068	NR	0.0258385	0.021-0.03	9e-33
rs113898003	PLA2G15 protein levels	39789286	rs4594967	chr6:130366161	A=0.354, G=0.646	0.108692	0.737375	0.6732992799999999	0.0345576	0.023-0.046	2e-11
rs113898003	Height	25282103	rs7740107	chr6:130374461	A=0.735, T=0.265	0.131872	1	0.737	0.042	0.036-0.048	3e-36
rs113898003	Hematocrit	27863252	rs7740107	chr6:130374461	A=0.735, T=0.265	0.131872	1	0.7342	0.0241334	0.016-0.032	2e-09
rs113898003	Body mass index	30239722	rs7740107	chr6:130374461	A=0.735, T=0.265	0.131872	1	0.7423	0.0115	0.0078-0.0152	3e-09
rs113898003	White blood cell count	30595370	rs7740107	chr6:130374461	A=0.735, T=0.265	0.131872	1	NR			8e-12
rs113898003	Red blood cell count	32888493	rs7740107	chr6:130374461	A=0.735, T=0.265	0.131872	1	0.787031			8e-24
rs113898003	Red blood cell count	32888493	rs7740107	chr6:130374461	A=0.735, T=0.265	0.131872	1	0.73677	0.021726	0.018-0.026	2e-25
rs113898003	Estimated glomerular filtration rate (creatinine, cystatin c)	39256582	rs7740107	chr6:130374461	A=0.735, T=0.265	0.131872	1	NR	0.018476	0.014-0.023	2e-15
rs113898003	Estimated glomerular filtration rate (creatinine)	39256582	rs7740107	chr6:130374461	A=0.735, T=0.265	0.131872	1	NR	0.0255854		3e-27
rs113898003	Calcium (minimum, inv-norm transformed)	39024449	rs7740107	chr6:130374461	A=0.735, T=0.265	0.131872	1	0.2282	0.02308	0.016-0.03	2e-11
rs113898003	Calcium (mean, inv-norm transformed)	39024449	rs7740107	chr6:130374461	A=0.735, T=0.265	0.131872	1	0.2283	0.03029	0.023-0.037	1e-16
rs113898003	Calcium (maximum, inv-norm transformed)	39024449	rs7740107	chr6:130374461	A=0.735, T=0.265	0.131872	1	0.2282	0.027	0.02-0.034	6e-13
rs113898003	creatinine (minimum, inv-norm transformed)	39024449	rs7740107	chr6:130374461	A=0.735, T=0.265	0.131872	1	0.2271	0.02268	0.016-0.029	7e-13
rs113898003	creatinine (mean, inv-norm transformed)	39024449	rs7740107	chr6:130374461	A=0.735, T=0.265	0.131872	1	0.2272	0.0234	0.017-0.03	8e-14
rs113898003	hematocrit (maximum, inv-norm transformed)	39024449	rs7740107	chr6:130374461	A=0.735, T=0.265	0.131872	1	0.2269	0.02512	0.019-0.032	1e-14
rs113898003	Sex hormone-binding globulin levels adjusted for BMI	32042192	rs6900473	chr6:130375810	A=0.322, G=0.678	0.165485	0.976915	0.311931	0.00980823	0.0074-0.0123	5e-16
rs113898003	Sex hormone-binding globulin levels	32042192	rs6900473	chr6:130375810	A=0.322, G=0.678	0.165485	0.976915	0.311931	0.00890429	0.0063-0.0115	7e-12
rs113898003	Heel bone mineral density	30598549	rs11759018	chr6:130377843	C=0.321, T=0.679	0.164709	0.976843	0.313473	0.0167935	0.013-0.021	5e-15
rs113898003	Red blood cell count	32888494	rs12661188	chr6:130378833	C=0.678, T=0.322	0.169419	0.988457	0.684135	0.0217773	0.017-0.026	1e-20
rs113898003	Red blood cell count	30595370	rs12661188	chr6:130378833	C=0.678, T=0.322	0.169419	0.988457	NR			2e-18
rs113898003	Height	28552196	rs12661188	chr6:130378833	C=0.678, T=0.322	0.169419	0.988457	0.3111	0.0546	0.04-0.069	1e-13
rs113898003	Sex hormone-binding globulin levels adjusted for BMI	32042192	rs12661232	chr6:130379160	C=0.679, T=0.321	0.164709	0.976843	0.312206	0.0108082	0.009-0.0126	8e-34
rs113898003	Sex hormone-binding globulin levels	32042192	rs12661232	chr6:130379160	C=0.679, T=0.321	0.164709	0.976843	0.312206	0.00932064	0.0073-0.0113	5e-21
rs113898003	White blood cell count	32888493	rs9375700	chr6:130379854	C=0.679, T=0.321	0.164709	0.976843	0.680105			5e-15
rs113898003	White blood cell count	32888493	rs9375700	chr6:130379854	C=0.679, T=0.321	0.164709	0.976843	0.689008	0.015882	0.012-0.02	1e-15
rs113898003	Multi-trait sex score	37277458	rs9375702	chr6:130384187	C=0.317, T=0.683	0.161626	0.976553	NR			4e-08
rs113898003	NAAA protein levels	39789286	rs9375702	chr6:130384187	C=0.317, T=0.683	0.161626	0.976553	0.69233152	0.0264881	0.018-0.035	3e-14
rs113898003	Telomere length (principal component 1)	39192095	rs9492452	chr6:130417294	C=0.723, T=0.277	0.108315	0.879362	0.70324	0.0133094	0.009-0.0176	1e-09
rs113898003	Multi-trait sex score	37277458	rs13207727	chr6:130454535	C=0.843, T=0.157	0.169764	0.576679	NR			3e-09
rs17378391	Intelligence (MTAG)	29326435	rs6095298	chr20:47413079	A=0.607, G=0.393	0.208179	0.716396	NR	0.0195176	0.014-0.025	4e-11
rs17378391	Intelligence (MTAG)	29326435	rs745086	chr20:47433515	A=0.472, G=0.528	0.116965	0.706129	NR	0.0195032	0.014-0.025	3e-11
rs17378391	Mean corpuscular hemoglobin	32888494	rs34326966	chr20:47436646	A=0.297, C=0.703	0.328328	0.727672	0.340508	0.0202573	0.016-0.025	4e-18
rs17378391	Mean reticulocyte volume	32888494	rs4809728	chr20:47440220	C=0.703, G=0.297	0.322213	0.720864	0.341007	0.016283	0.012-0.021	7e-12
rs17378391	Mean corpuscular hemoglobin	30595370	rs1885290	chr20:47445579	C=0.704, T=0.296	0.330244	0.728057	NR			2e-17
rs17378391	Mean spheric corpuscular volume	32888494	rs720727	chr20:47447960	C=0.703, T=0.297	0.328328	0.727672	0.340789	0.0206598	0.016-0.025	2e-18
rs17378391	Body mass index	30239722	rs34417222	chr20:47450063	C=0.735, T=0.265	0.376179	0.719924	0.303	0.0136	0.0095-0.0177	7e-11
rs17378391	Mean corpuscular volume	32888494	rs34417222	chr20:47450063	C=0.735, T=0.265	0.376179	0.719924	0.30939	0.021591	0.017-0.026	4e-19
rs17378391	Intelligence (MTAG)	29326435	rs6012542	chr20:47477706	C=0.718, T=0.282	0.345595	0.719996	NR	0.0212115	0.015-0.027	8e-12
rs17378391	Body mass index	30239722	rs6019483	chr20:47495656	A=0.12, T=0.88	0.253641	0.697481	0.1743	0.0175	0.013-0.022	4e-14
rs17378391	Offspring birth weight	31043758	rs4809731	chr20:47495767	C=0.869, G=0.131	0.109393	0.43582	0.13465400000000005	0.024449	0.016-0.033	3e-08
rs17378391	Birth weight	31043758	rs4809731	chr20:47495767	C=0.869, G=0.131	0.109393	0.43582	0.130671	0.021703	0.014-0.029	2e-08
rs17378391	Red blood cell count	32888494	rs4810883	chr20:47495794	C=0.716, T=0.284	0.341489	0.719219	0.329974	0.0149269	0.01-0.02	3e-10
rs17378391	Red blood cell count	32888493	rs4810883	chr20:47495794	C=0.716, T=0.284	0.341489	0.719219	0.302151			1e-11
rs17378391	Red blood cell count	32888493	rs4810883	chr20:47495794	C=0.716, T=0.284	0.341489	0.719219	0.329032	0.014533	0.011-0.018	3e-13
rs17378391	Adult body size	32376654	rs112852122	chr20:47498117	A=0.114, G=0.886	0.283189	0.758529	0.84206	0.0133703	0.0096-0.0171	3e-12
rs17378391	Body mass index	30595370	rs112852122	chr20:47498117	A=0.114, G=0.886	0.283189	0.758529	NR			2e-15
rs17378391	Intelligence (MTAG)	29326435	rs6090919	chr20:47499121	G=0.723, T=0.277	0.498746	0.85434	NR	0.0197938	0.014-0.026	3e-10
rs17378391	Intelligence (MTAG)	29326435	rs3092566	chr20:47499170	C=0.413, T=0.587	0.140151	0.872416	NR	0.0219146	0.016-0.028	4e-12
rs17378391	Intelligence (MTAG)	29326435	rs2024595	chr20:47517896	A=0.6, G=0.4	0.35127	0.944216	NR	0.0195344	0.014-0.025	4e-11
rs17378391	Educational attainment (years of education)	30038396	rs6122735	chr20:47523732	C=0.624, T=0.376	0.402916	0.961677	0.3943	0.0082	0.0055-0.0109	1e-08
rs17378391	CAMSIS occupational score (MTAG)	39715877	rs6122735	chr20:47523732	C=0.624, T=0.376	0.402916	0.961677	NR	0.00997732	0.0066-0.0134	8e-09
rs17378391	Intelligence (MTAG)	29326435	rs6019512	chr20:47526007	C=0.376, T=0.624	0.402916	0.961677	NR	0.023275	0.017-0.029	6e-15
rs17378391	Intelligence (MTAG)	29326435	rs13044144	chr20:47528808	C=0.221, G=0.779	0.859113	0.963163	NR	0.0248734	0.018-0.031	1e-13
rs17378391	Red blood cell count	30595370	rs6012558	chr20:47531286	A=0.393, G=0.607	0.38047	0.968488	NR			1e-08
rs17378391	Waist circumference adjusted for BMI (adjusted for smoking behaviour)	28443625	rs6012558	chr20:47531286	A=0.393, G=0.607	0.38047	0.968488	0.412	0.016	0.01-0.022	2e-09
rs17378391	Waist circumference adjusted for BMI (joint analysis main effects and smoking interaction)	28443625	rs6012558	chr20:47531286	A=0.393, G=0.607	0.38047	0.968488	NR			3e-09
rs17378391	Extremely high intelligence	29520040	rs6095360	chr20:47532536	A=0.703, G=0.297	0.594993	0.979575	0.693	6.16	-	7e-10
rs17378391	Intelligence (MTAG)	29326435	rs6095360	chr20:47532536	A=0.703, G=0.297	0.594993	0.979575	NR	0.0253815	0.019-0.032	7e-16
rs17378391	Educational attainment (years of education)	30038396	rs4810894	chr20:47532999	A=0.378, G=0.622	0.147315	0.961999	0.3706	0.0085	0.0056-0.0114	4e-09
rs17378391	Depression	27089181	rs4810896	chr20:47535298	A=0.378, C=0.622	0.147315	0.961999	NR	5.87945		4e-09
rs17378391	Life satisfaction	30643256	rs6090940	chr20:47666027	G=0.701, T=0.299	0.614201	1	0.322627332500478	0.0170175	0.011-0.023	3e-08
rs17378391	Intelligence (MTAG)	29326435	rs2064853	chr20:47675176	A=0.573, T=0.427	0.195764	1	NR	0.0265796	0.021-0.032	3e-19
rs17378391	chloride (minimum, inv-norm transformed)	39024449	rs11906283	chr20:47684868	A=0.208, G=0.792	0.964092	0.981882	0.8094	0.02994	0.023-0.037	6e-19
rs17378391	chloride (mean, inv-norm transformed)	39024449	rs11906283	chr20:47684868	A=0.208, G=0.792	0.964092	0.981882	0.8093	0.03937	0.033-0.046	7e-30
rs17378391	chloride (maximum, inv-norm transformed)	39024449	rs2426125	chr20:47700982	A=0.715, G=0.285	0.656954	1	0.6628	0.02567	0.021-0.031	4e-24
rs17378391	Subjective well-being	27089181	rs2075677	chr20:47701024	A=0.789, G=0.211	0.982138	1	0.7603	0.0175	0.011-0.024	2e-08
rs17378391	Positive affect	30643256	rs2075677	chr20:47701024	A=0.789, G=0.211	0.982138	1	0.238397871192685	0.0189646	0.014-0.024	2e-14
rs17378391	Subjective well-being (MTAG)	29292387	rs2075679	chr20:47701589	C=0.44, T=0.56	0.20634	1	0.5743	0.0117	0.008-0.0154	4e-10
rs17378391	Body fat percentage	30593698	rs1538482	chr20:47705496	C=0.284, T=0.716	0.660168	1	NR	0.14468	0.1-0.19	3e-10
rs17378391	Cognitive ability (MTAG)	29186694	rs2426132	chr20:47723127	C=0.444, G=0.556	0.327938	1	NR	6.493		8e-11
rs17378391	Intelligence (MTAG)	29326435	rs2426132	chr20:47723127	C=0.444, G=0.556	0.327938	1	NR	0.0277563	0.022-0.034	2e-19
rs17378391	Hedonic well-being	30279531	rs34841991	chr20:47746974	C=0.208, T=0.792	1	1	0.24	0.022	0.014-0.03	2e-10
rs17378391	Depressive symptoms	32606422	rs6066975	chr20:47750377	A=0.422, C=0.578	0.191823	1	NR			4e-08
rs17378391	Schizophrenia vs bipolar disorder (ordinary least squares (OLS))	33686288	rs11696888	chr20:47753265	C=0.575, T=0.425	0.19418	1	NR	0.0143		1e-09
rs17378391	Well-being spectrum (multivariate analysis)	30643256	rs2273653	chr20:47770756	A=0.578, C=0.422	0.191823	1	0.405830982158311	0.00619046	0.0044-0.008	4e-11
rs17378391	Depressive symptoms	29292387	rs2273653	chr20:47770756	A=0.578, C=0.422	0.191823	1	0.4059	0.0144	0.0097-0.0191	3e-09
rs17378391	Depressive symptoms (MTAG)	29292387	rs2273653	chr20:47770756	A=0.578, C=0.422	0.191823	1	0.4059	0.0144	0.01-0.019	3e-11
rs17378391	Height	25282103	rs17450430	chr20:47772264	A=0.792, T=0.208	1	1	0.761	0.035	0.029-0.041	2e-24
rs17378391	Insomnia	30804565	rs6019663	chr20:47774512	C=0.707, T=0.293	0.108803	1	0.293	1.041	1.03-1.05	6e-10
rs17378391	Cognitive ability, years of educational attainment or schizophrenia (pleiotropy)	31374203	rs348276	chr20:47786190	A=0.281, G=0.719	0.669946	1	NR	0.012521	0.0083-0.0167	5e-09
rs17378391	Cognitive ability	29186694	rs348276	chr20:47786190	A=0.281, G=0.719	0.669946	1	NR	5.699		1e-08
rs17378391	Cognitive ability (MTAG)	29186694	rs141979783	chr20:47788775	C=0.957, T=0.043	0.170276	1	NR	5.708		1e-08
rs17378391	Intelligence (MTAG)	29326435	rs13041213	chr20:47800829	A=0.194, T=0.806	0.916908	1	NR	0.0249437	0.018-0.032	7e-12
rs17378391	Educational attainment (years of education)	27225129	rs78387210	chr20:47823441	C=0.898, T=0.102	0.403577	0.963236	0.092	0.0230971		8e-09
rs17378391	Height	30595370	rs73611371	chr20:47835155	A=0.198, T=0.802	0.847343	0.949257	NR			1e-76
rs17378391	Intelligence (MTAG)	29326435	rs6125597	chr20:47840772	C=0.55, T=0.45	0.241987	0.869438	NR	0.0223824	0.016-0.028	3e-13
rs17378391	Multi-trait sex score	37277458	rs11907497	chr20:47843620	C=0.225, T=0.775	0.745255	0.907435	NR			9e-09
rs17378391	Infant length	25281659	rs1567865	chr20:47881967	C=0.803, T=0.197	0.841587	0.949001	0.21	0.063	0.043-0.083	1e-09
rs17378391	Height	20881960	rs237743	chr20:47903019	A=0.202, G=0.798	0.83667	0.931603	0.21	0.041		1e-20
rs17378391	Height	28552196	rs13037209	chr20:47930229	C=0.891, T=0.109	0.386154	0.908201	0.1411	0.0651	0.047-0.084	4e-12
rs73175572	Type 2 diabetes	38374256	rs147676117	chr3:185259829	A=0.122, G=0.878	0.448942	0.673152	0.90744			3e-16
rs73175572	Hip shape mode 6	39574169	rs1138239	chr3:185484312	A=0.743, G=0.257	0.134146	0.58053	0.76	0.04	0.02-0.06	1e-08
rs73175572	Multi-trait sex score	37277458	rs73175572	chr3:185490184	A=0.879, G=0.121	1	1	NR			3e-13
rs73175572	Height (maximum, inv-normal transformed)	39024449	rs73175572	chr3:185490184	A=0.879, G=0.121	1	1	0.9062	0.09945	0.086-0.113	4e-49
rs73175572	Height	28552196	rs73175572	chr3:185490184	A=0.879, G=0.121	1	1	0.8751	0.0783	0.058-0.099	6e-14
rs73175572	Multi-trait sex score	37277458	rs11717959	chr3:185541213	G=0.621, T=0.379	0.208826	0.96042	NR			3e-08
rs73175572	Fat-free mass	30593698	rs2194411	chr3:185548663	A=0.131, G=0.869	0.846118	0.962261	NR	0.2885	0.22-0.35	4e-18
rs73175572	Fat-free mass	30593698	rs2194411	chr3:185548663	A=0.131, G=0.869	0.846118	0.962261	NR	0.38968	0.29-0.49	1e-13
rs73175572	Height	20881960	rs720390	chr3:185548683	A=0.379, G=0.621	0.203128	0.947226	0.39	0.029		2e-14
rs73175572	Height	25282103	rs720390	chr3:185548683	A=0.379, G=0.621	0.203128	0.947226	0.383	0.035	0.029-0.041	1e-29
rs73175572	Multi-trait sex score	37277458	rs720390	chr3:185548683	A=0.379, G=0.621	0.203128	0.947226	NR			9e-13
rs73175572	Fasting glucose	38116116	rs4686701	chr3:185550565	A=0.356, G=0.644	0.201532	0.898199	NR			5e-10
rs73175572	Hip circumference adjusted for BMI	25673412	rs2098771	chr3:185563274	A=0.609, G=0.391	0.187283	0.932741	0.5953	0.0224	0.014-0.03	4e-08
rs7162542	Multi-trait sex score	37277458	rs2585073	chr15:84265890	C=0.306, G=0.694	0.214893	0.617781	NR			4e-12
rs7162542	Height	25282103	rs2257011	chr15:84266145	G=0.502, T=0.498	0.381145	0.700165	0.497	0.044	0.038-0.05	1e-47
rs7162542	Multi-trait sex score	37277458	rs2257011	chr15:84266145	G=0.502, T=0.498	0.381145	0.700165	NR			1e-14
rs7162542	Multi-trait sex score	37277458	rs2732162	chr15:84270943	C=0.694, T=0.306	0.214893	0.617781	NR			9e-13
rs7162542	Lung function (FEV1/FVC)	30804560	rs1896797	chr15:84274591	A=0.502, G=0.498	0.384901	0.698033	0.4904	0.0292	0.024-0.034	2e-34
rs7162542	FEV1	30804560	rs1896797	chr15:84274591	A=0.502, G=0.498	0.384901	0.698033	0.4904	0.0218	0.017-0.026	2e-20
rs7162542	Multi-trait sex score	37277458	rs2585058	chr15:84284552	A=0.505, G=0.495	0.386516	0.695336	NR			9e-20
rs7162542	BMI at 6 months old	35315439	rs2585058	chr15:84284552	A=0.505, G=0.495	0.386516	0.695336	0.52531	0.0579315	0.041-0.075	2e-11
rs7162542	BMI at 3 months old	35315439	rs2585058	chr15:84284552	A=0.505, G=0.495	0.386516	0.695336	0.526636	0.0539434	0.036-0.072	2e-09
rs7162542	BMI at 8 months old	35315439	rs2585058	chr15:84284552	A=0.505, G=0.495	0.386516	0.695336	0.525095	0.0630845	0.045-0.081	9e-12
rs7162542	Multi-trait sex score	37277458	rs2562784	chr15:84286492	A=0.734, G=0.266	0.184271	0.80467	NR			5e-14
rs7162542	Hip circumference adjusted for BMI	28552196	rs2562781	chr15:84312568	A=0.793, G=0.207	0.166924	0.708436	0.7864	0.0589	0.04-0.078	2e-09
rs7162542	Developmental dysplasia of the hip	36902448	rs2554380	chr15:84315884	C=0.196, T=0.804	0.190354	0.782698	NR	4.022		1e-16
rs7162542	Multi-trait sex score	37277458	rs12148469	chr15:84330653	A=0.55, G=0.45	0.122752	0.437276	NR			8e-11
rs7162542	Waist circumference adjusted for body mass index	28552196	rs2585061	chr15:84347751	A=0.194, G=0.806	0.191295	0.789616	0.2074	0.0442	0.029-0.059	1e-08
rs7162542	Height	28552196	rs2585061	chr15:84347751	A=0.194, G=0.806	0.191295	0.789616	0.2085	0.0555	0.04-0.071	5e-13
rs7162542	Multi-trait sex score	37277458	rs2585048	chr15:84372773	A=0.785, C=0.215	0.215155	0.785297	NR			4e-15
rs7162542	Multi-trait sex score	37277458	rs3079595	chr15:84373319	-=0.206, AG=0.794	0.240825	0.853514	NR			2e-15
rs7162542	Chronic obstructive pulmonary disease	30804561	rs10152300	chr15:84392907	A=0.787, G=0.213	0.253997	0.858305	0.23	1.08	1.06-1.11	4e-12
rs7162542	Educational attainment (years of education)	30038396	rs7182216	chr15:84422506	C=0.213, G=0.787	0.253997	0.858305	0.2277	0.0096	0.0063-0.0129	1e-08
rs7162542	Multi-trait sex score	37277458	rs1863449	chr15:84432867	C=0.395, T=0.605	0.134721	0.402442	NR			1e-08
rs7162542	Multi-trait sex score	37277458	rs35946026	chr15:84456496	G=0.709, T=0.291	0.24697	0.875712	NR			2e-14
rs7162542	Multi-trait sex score	37277458	rs35946026	chr15:84456496	G=0.709, T=0.291	0.24697	0.875712	NR			3e-09
rs7162542	Multi-trait sex score	37277458	rs8035886	chr15:84459360	C=0.422, T=0.578	0.388548	0.823274	NR			5e-12
rs7162542	Multi-trait sex score	37277458	rs8035886	chr15:84459360	C=0.422, T=0.578	0.388548	0.823274	NR			2e-17
rs7162542	Multi-trait sex score	37277458	rs4483821	chr15:84488636	A=0.526, G=0.474	0.596661	0.918884	NR			1e-15
rs7162542	Multi-trait sex score	37277458	rs376854269	chr15:84491203	A=0.649, G=0.351	0.335865	0.89039	NR			1e-08
rs7162542	Multi-trait sex score	37277458	rs5015595	chr15:84493651	C=0.481, T=0.519	0.615103	0.920057	NR			4e-16
rs7162542	Multi-trait sex score	37277458	rs4620919	chr15:84498945	C=0.353, G=0.647	0.182854	0.512626	NR			2e-08
rs7162542	Height	25282103	rs7162542	chr15:84514290	C=0.439, G=0.561	1	1	0.447	0.046	0.04-0.052	8e-55
rs7162542	Body size at age 10	32376654	rs7162542	chr15:84514290	C=0.439, G=0.561	1	1	0.442849	0.00931445	0.0065-0.0121	4e-11
rs7162542	Hip circumference adjusted for BMI	25673412	rs7162542	chr15:84514290	C=0.439, G=0.561	1	1	0.4427	0.0381	0.028-0.048	5e-14
rs7162542	Waist circumference adjusted for body mass index	25673412	rs7162542	chr15:84514290	C=0.439, G=0.561	1	1	0.4437	0.0391	0.03-0.049	3e-16
rs7162542	Waist circumference adjusted for body mass index	25673412	rs7162542	chr15:84514290	C=0.439, G=0.561	1	1	0.4437	0.0379	0.031-0.045	1e-28
rs7162542	Waist circumference adjusted for body mass index	25673412	rs7162542	chr15:84514290	C=0.439, G=0.561	1	1	0.4437	0.0369	0.028-0.045	1e-17
rs7162542	Hip circumference adjusted for BMI	25673412	rs7162542	chr15:84514290	C=0.439, G=0.561	1	1	0.4427	0.0426	0.034-0.052	1e-20
rs7162542	Hip circumference adjusted for BMI	25673412	rs7162542	chr15:84514290	C=0.439, G=0.561	1	1	0.4427	0.0408	0.034-0.048	2e-30
rs7162542	Multi-trait sex score	37277458	rs7162542	chr15:84514290	C=0.439, G=0.561	1	1	NR			1e-22
rs7162542	Waist circumference adjusted for BMI (adjusted for smoking behaviour)	28443625	rs7162542	chr15:84514290	C=0.439, G=0.561	1	1	0.4275	0.0342	0.028-0.041	2e-23
rs7162542	Waist circumference adjusted for BMI (adjusted for smoking behaviour)	28443625	rs7162542	chr15:84514290	C=0.439, G=0.561	1	1	0.4275	0.0311	0.022-0.04	2e-12
rs7162542	Waist circumference adjusted for BMI (adjusted for smoking behaviour)	28443625	rs7162542	chr15:84514290	C=0.439, G=0.561	1	1	0.4275	0.0381	0.028-0.048	1e-14
rs7162542	Waist circumference adjusted for body mass index	28448500	rs7162542	chr15:84514290	C=0.439, G=0.561	1	1	0.5582	0.0381	0.028-0.048	8e-15
rs7162542	Waist circumference adjusted for body mass index	28448500	rs7162542	chr15:84514290	C=0.439, G=0.561	1	1	0.5582	0.0401	0.033-0.047	9e-27
rs7162542	Waist circumference adjusted for BMI (joint analysis main effects and physical activity interaction)	28448500	rs7162542	chr15:84514290	C=0.439, G=0.561	1	1	0.5582			2e-14
rs7162542	Waist circumference adjusted for BMI in active individuals	28448500	rs7162542	chr15:84514290	C=0.439, G=0.561	1	1	0.5576	0.0421	0.031-0.053	2e-14
rs7162542	Waist circumference adjusted for BMI in active individuals	28448500	rs7162542	chr15:84514290	C=0.439, G=0.561	1	1	0.5582	0.0435	0.035-0.052	5e-24
rs7162542	Waist circumference adjusted for BMI (joint analysis main effects and physical activity interaction)	28448500	rs7162542	chr15:84514290	C=0.439, G=0.561	1	1	0.5582			1e-25
rs7162542	Waist circumference adjusted for BMI (joint analysis main effects and smoking interaction)	28443625	rs7162542	chr15:84514290	C=0.439, G=0.561	1	1	0.4275			5e-25
rs7162542	Waist circumference adjusted for BMI (joint analysis main effects and smoking interaction)	28443625	rs7162542	chr15:84514290	C=0.439, G=0.561	1	1	0.4275			2e-16
rs7162542	Waist circumference adjusted for BMI (joint analysis main effects and smoking interaction)	28443625	rs7162542	chr15:84514290	C=0.439, G=0.561	1	1	0.4275			5e-12
rs7162542	Waist circumference adjusted for BMI in non-smokers	28443625	rs7162542	chr15:84514290	C=0.439, G=0.561	1	1	0.4275	0.0479	0.037-0.059	2e-16
rs7162542	Waist circumference adjusted for BMI in non-smokers	28443625	rs7162542	chr15:84514290	C=0.439, G=0.561	1	1	0.4275	0.0391	0.031-0.047	5e-24
rs7162542	Waist circumference adjusted for BMI in non-smokers	28443625	rs7162542	chr15:84514290	C=0.439, G=0.561	1	1	0.4275	0.0327	0.023-0.042	4e-11
rs7162542	Multi-trait sex score	37277458	rs58994367	chr15:84531499	A=0.604, G=0.396	0.145518	0.417388	NR			1e-10
rs7162542	Multi-trait sex score	37277458	rs143253231	chr15:84531695	A=0.431, G=0.569	0.588396	0.994756	NR			2e-20
rs7162542	Multi-trait sex score	37277458	rs143253231	chr15:84531695	A=0.431, G=0.569	0.588396	0.994756	NR			2e-13
rs7162542	Multi-trait sex score	37277458	rs4842918	chr15:84536999	C=0.268, T=0.732	0.455817	0.986787	NR			5e-17
rs7162542	Mammographic density (non-dense area)	33037222	rs1812707	chr15:84547222	C=0.482, T=0.518	0.834519	0.995631	NR	0.034	0.022-0.046	3e-08
rs7162542	Type 2 diabetes	32541925	rs1812707	chr15:84547222	C=0.482, T=0.518	0.834519	0.995631	0.4367	0.0227	0.015-0.03	6e-09
rs7162542	Asthma	32296059	rs4842921	chr15:84556623	A=0.385, G=0.615	0.489963	1	0.605551	1.03896	1.02653646878929-1.05152843953779	5e-10
rs7162542	Height	25429064	rs2401171	chr15:84557676	G=0.517, T=0.483	0.823898	0.991246	0.26	0.052	0.038-0.066	4e-21
rs7162542	Height	31217584	rs2401171	chr15:84557676	G=0.517, T=0.483	0.823898	0.991246	NR	0.036045	0.024-0.049	2e-08
rs7162542	Multi-trait sex score	37277458	rs899927	chr15:84561879	C=0.676, T=0.324	0.375709	1	NR			1e-09
rs7162542	Height	18391952	rs10906982	chr15:84568158	A=0.533, T=0.467	0.741451	0.910828	0.52	0.05	0.02-0.07..()	2e-08
rs7162542	Height	31217584	rs10906982	chr15:84568158	A=0.533, T=0.467	0.741451	0.910828	NR	0.0390734	0.027-0.051	7e-10
rs7162542	Height	38116116	rs202100513	chr15:84572657	A=0.534, C=0.466	0.724047	0.898279	NR			3e-26
rs7162542	Height	31217584	rs7183263	chr15:84573041	G=0.531, T=0.469	0.72815	0.906231	NR	0.0389415	0.027-0.051	8e-10
rs7162542	Hip shape mode 9	39574169	rs1815172	chr15:84575832	C=0.469, T=0.531	0.72815	0.906231	0.54	0.04	0.02-0.06	2e-11
rs7162542	Multi-trait sex score	37277458	rs11856122	chr15:84576348	A=0.531, G=0.469	0.72815	0.906231	NR			2e-25
rs7162542	Asthma	32296059	rs11259930	chr15:84577350	A=0.469, G=0.531	0.72815	0.906231	0.47			1e-12
rs7162542	Height	23563607	rs11259933	chr15:84580156	A=0.532, G=0.468	0.724496	0.902152	0.51	1.19		1e-19
rs7162542	Height	31217584	rs11259933	chr15:84580156	A=0.532, G=0.468	0.724496	0.902152	NR	0.0390231	0.027-0.051	8e-10
rs7162542	Height	20881960	rs11259936	chr15:84580582	A=0.469, C=0.531	0.72815	0.906231	0.48	0.044		2e-35
rs7162542	Height	31217584	rs11259936	chr15:84580582	A=0.469, C=0.531	0.72815	0.906231	NR	0.0390654	0.027-0.051	7e-10
rs7162542	Height	19343178	rs4842838	chr15:84582124	G=0.468, T=0.532	0.724496	0.902152	0.32	0.06	0.04-0.07..	3e-08
rs7162542	Height	31217584	rs4842838	chr15:84582124	G=0.468, T=0.532	0.724496	0.902152	NR	0.0387837	0.026-0.051	1e-09
rs7162542	Waist circumference adjusted for body mass index	28448500	rs4842838	chr15:84582124	G=0.468, T=0.532	0.724496	0.902152	0.5348	0.0377	0.031-0.045	6e-27
rs7162542	Waist circumference adjusted for BMI (joint analysis main effects and physical activity interaction)	28448500	rs4842838	chr15:84582124	G=0.468, T=0.532	0.724496	0.902152	0.5348			7e-26
rs7162542	Waist circumference adjusted for BMI in active individuals	28448500	rs4842838	chr15:84582124	G=0.468, T=0.532	0.724496	0.902152	0.5348	0.0418	0.034-0.05	4e-24
rs7162542	Waist circumference adjusted for BMI (joint analysis main effects and physical activity interaction)	28448500	rs2030839	chr15:84583959	C=0.536, T=0.464	0.730469	0.898656	0.5353			9e-18
rs7162542	Waist circumference adjusted for body mass index	28448500	rs2030839	chr15:84583959	C=0.536, T=0.464	0.730469	0.898656	0.5211	0.0435	0.033-0.054	7e-15
rs7162542	Waist circumference adjusted for body mass index	28448500	rs2030839	chr15:84583959	C=0.536, T=0.464	0.730469	0.898656	0.5353	0.0405	0.03-0.051	1e-14
rs7162542	Waist circumference adjusted for body mass index	28448500	rs2030839	chr15:84583959	C=0.536, T=0.464	0.730469	0.898656	0.5353	0.0441	0.034-0.054	8e-17
rs7162542	Waist circumference adjusted for BMI (joint analysis main effects and physical activity interaction)	28448500	rs2030839	chr15:84583959	C=0.536, T=0.464	0.730469	0.898656	0.5211			1e-15
rs7162542	Waist circumference adjusted for BMI (joint analysis main effects and physical activity interaction)	28448500	rs2030839	chr15:84583959	C=0.536, T=0.464	0.730469	0.898656	0.5353			1e-15
rs7162542	Waist circumference adjusted for BMI in active individuals	28448500	rs2030839	chr15:84583959	C=0.536, T=0.464	0.730469	0.898656	0.5219	0.0499	0.038-0.062	8e-16
rs7162542	Waist circumference adjusted for BMI in active individuals	28448500	rs2030839	chr15:84583959	C=0.536, T=0.464	0.730469	0.898656	0.5291	0.0507	0.039-0.062	4e-17
rs7162542	Waist circumference adjusted for BMI in active individuals	28448500	rs2030839	chr15:84583959	C=0.536, T=0.464	0.730469	0.898656	0.5443	0.0475	0.036-0.059	1e-15
rs7162542	Waist circumference adjusted for body mass index	28552196	rs8024628	chr15:84586463	A=0.465, G=0.535	0.734116	0.902698	0.4813	0.0374	0.025-0.05	4e-09
rs7162542	Hip circumference adjusted for BMI	28552196	rs8024628	chr15:84586463	A=0.465, G=0.535	0.734116	0.902698	0.4818	0.0453	0.03-0.061	8e-09
rs7162542	Height	28552196	rs8024628	chr15:84586463	A=0.465, G=0.535	0.734116	0.902698	0.4825	0.056	0.044-0.068	5e-19
rs7162542	Appendicular lean mass	28724990	rs4842924	chr15:84587607	C=0.465, T=0.535	0.734116	0.902698	0.52	0.06	0.04-0.08	3e-08
rs7162542	Lean body mass	28724990	rs4842924	chr15:84587607	C=0.465, T=0.535	0.734116	0.902698	0.52	0.12	0.081-0.159	7e-10
rs7162542	Height	30595370	rs2135880	chr15:84589613	G=0.535, T=0.465	0.734116	0.902698	NR			3e-222
rs7162542	Waist circumference adjusted for body mass index	26785701	rs8030379	chr15:84590910	A=0.535, G=0.465	0.734116	0.902698	0.756	0.025	0.017-0.033	2e-09
rs7162542	Waist circumference adjusted for body mass index	26785701	rs8030379	chr15:84590910	A=0.535, G=0.465	0.734116	0.902698	0.475	0.0354	0.029-0.042	9e-27
rs7162542	Multi-trait sex score	37277458	rs62027787	chr15:84592978	C=0.837, T=0.163	0.237841	0.978248	NR			7e-11
rs7162542	Multi-trait sex score	37277458	rs4842926	chr15:84608488	C=0.557, T=0.443	0.28303	0.673397	NR			4e-14
rs7162542	Waist-hip ratio	30595370	rs11630762	chr15:84614979	C=0.417, G=0.583	0.150334	0.405437	NR			5e-10
rs7162542	Multi-trait sex score	37277458	rs62027811	chr15:84619027	A=0.814, G=0.186	0.174608	0.987829	NR			2e-11
rs7162542	Multi-trait sex score	37277458	rs138532692	chr15:84637219	A=0.83, G=0.17	0.250527	0.979138	NR			4e-10
rs7162542	Multi-trait sex score	37277458	rs881984	chr15:84646982	C=0.343, T=0.657	0.289763	0.841668	NR			3e-12
rs7162542	Body fat percentage	30593698	rs8031704	chr15:84651185	A=0.342, C=0.658	0.288171	0.841208	NR	0.22726	0.16-0.3	5e-10
rs7162542	Body fat percentage	30593698	rs8031704	chr15:84651185	A=0.342, C=0.658	0.288171	0.841208	NR	0.18038	0.14-0.22	1e-15
rs7162542	Schizophrenia	25056061	rs950169	chr15:84706461	C=0.727, T=0.273	0.107104	0.602731	0.743	1.08342	1.06-1.11	2e-11
rs7162542	Schizophrenia	26198764	rs950169	chr15:84706461	C=0.727, T=0.273	0.107104	0.602731	NR	1.08696		3e-11
rs7162542	Multi-trait sex score	37277458	rs28635520	chr15:84789309	C=0.464, T=0.536	0.16393	0.425717	NR			1e-09
rs7162542	Multi-trait sex score	37277458	rs57928261	chr15:84916376	A=0.386, G=0.614	0.141665	0.536584	NR			7e-12
rs7162542	Multi-trait sex score	37277458	rs57928261	chr15:84916376	A=0.386, G=0.614	0.141665	0.536584	NR			9e-12
rs7162542	Schizophrenia (MTAG)	33479212	rs67119537	chr15:84950369	C=0.327, T=0.673	0.127236	0.578003	0.672999999999999	0.0878006	0.065-0.111	1e-13
rs6533181	Mean corpuscular hemoglobin	30595370	rs113549824	chr4:105951189	A=0.061, C=0.939	0.107848	0.925601	NR			2e-09
rs6533181	Eosinophil count	30595370	rs1859161	chr4:106042692	C=0.085, T=0.915	0.113459	0.788914	NR			4e-10
rs6533181	Intelligence (MTAG)	29326435	rs4698932	chr4:106049147	A=0.489, G=0.511	0.344769	0.838102	NR	0.0193229	0.014-0.025	3e-11
rs6533181	Prostate cancer	19767753	rs7679673	chr4:106061534	A=0.395, C=0.605	0.334277	1	0.55	1.1	1.06-1.14	3e-14
rs6533181	Cancer (pleiotropy)	27197191	rs7679673	chr4:106061534	A=0.395, C=0.605	0.334277	1	NR			1e-10
rs6533181	Sum neutrophil eosinophil counts	27863252	rs7679673	chr4:106061534	A=0.395, C=0.605	0.334277	1	0.3745	0.0234957	0.016-0.031	2e-10
rs6533181	Granulocyte count	27863252	rs7679673	chr4:106061534	A=0.395, C=0.605	0.334277	1	0.3746	0.023694	0.016-0.031	1e-10
rs6533181	Neutrophil count	32888494	rs7679673	chr4:106061534	A=0.395, C=0.605	0.334277	1	0.375627	0.0217762	0.017-0.026	9e-21
rs6533181	Red blood cell count	30595370	rs7679673	chr4:106061534	A=0.395, C=0.605	0.334277	1	NR			6e-09
rs6533181	White blood cell count	30595370	rs7679673	chr4:106061534	A=0.395, C=0.605	0.334277	1	NR			1e-08
rs6533181	Prostate cancer	25939597	rs7679673	chr4:106061534	A=0.395, C=0.605	0.334277	1	0.58	1.12	1.08-1.16	4e-09
rs6533181	Prostate cancer	33398198	rs7679673	chr4:106061534	A=0.395, C=0.605	0.334277	1	NR	1.1	1.08-1.12	3e-35
rs6533181	Neutrophil count	32888493	rs7679673	chr4:106061534	A=0.395, C=0.605	0.334277	1	0.379766	0.023824	0.02-0.028	2e-33
rs6533181	Neutrophil count	32888493	rs7679673	chr4:106061534	A=0.395, C=0.605	0.334277	1	0.442172			1e-32
rs6533181	Myeloid white cell count	27863252	rs7679673	chr4:106061534	A=0.395, C=0.605	0.334277	1	0.3747	0.0233218	0.016-0.031	3e-10
rs6533181	Sum basophil neutrophil counts	27863252	rs7679673	chr4:106061534	A=0.395, C=0.605	0.334277	1	0.3745	0.0235871	0.016-0.031	2e-10
rs6533181	Neutrophil count	27863252	rs7679673	chr4:106061534	A=0.395, C=0.605	0.334277	1	0.3746	0.0234556	0.016-0.031	2e-10
rs6533181	Prostate cancer	32887889	rs10007915	chr4:106065308	C=0.601, G=0.399	0.339877	1	NR	1.1371		2e-17
rs6533181	Cancer (pleiotropy)(bidirectional)	32887889	rs10007915	chr4:106065308	C=0.601, G=0.399	0.339877	1	NR			2e-17
rs6533181	Prostate cancer	39024449	rs10007915	chr4:106065308	C=0.601, G=0.399	0.339877	1	0.5666	0.1075	0.088-0.127	1e-33
rs6533181	neutrophil (fraction, maximum, inv-norm transformed)	39024449	rs10007915	chr4:106065308	C=0.601, G=0.399	0.339877	1	0.604	0.02141	0.016-0.027	3e-13
rs6533181	neutrophil (absolute count, minimum, inv-norm transformed)	39024449	rs10007915	chr4:106065308	C=0.601, G=0.399	0.339877	1	0.6039	0.02444	0.018-0.03	2e-15
rs6533181	neutrophil (absolute count, mean, inv-norm transformed)	39024449	rs10007915	chr4:106065308	C=0.601, G=0.399	0.339877	1	0.6039	0.02974	0.024-0.036	9e-23
rs6533181	neutrophil (absolute count, maximum, inv-norm transformed)	39024449	rs10007915	chr4:106065308	C=0.601, G=0.399	0.339877	1	0.6039	0.02345	0.018-0.029	1e-15
rs6533181	Cancer of prostate (PheCode 185)	39024449	rs10007915	chr4:106065308	C=0.601, G=0.399	0.339877	1	0.6045	0.1112	0.096-0.126	1e-57
rs6533181	Lymphocyte percentage of white cells	32888494	rs7661349	chr4:106066982	C=0.658, T=0.342	0.986807	1	0.632618	0.0238829	0.019-0.029	1e-18
rs6533181	Height	36224396	rs7661349	chr4:106066982	C=0.658, T=0.342	0.986807	1	0.3198	0.0272	0.026-0.029	1e-300
rs6533181	Fluid intelligence	38434247	rs7661349	chr4:106066982	C=0.658, T=0.342	0.986807	1	NR	0.06953	0.051-0.088	8e-14
rs6533181	Breast cancer	29059683	rs62331150	chr4:106069013	G=0.788, T=0.212	0.137733	1	0.2263	0.0494	0.035-0.064	2e-11
rs6533181	Ulcerative colitis	26192919	rs2189234	chr4:106075498	G=0.63, T=0.37	0.873935	1	0.3692	1.08471	1.06-1.11	2e-10
rs6533181	Neutrophil percentage of white cells	32888494	rs2189234	chr4:106075498	G=0.63, T=0.37	0.873935	1	0.6175	0.0253298	0.02-0.031	6e-21
rs6533181	Offspring birth weight	31043758	rs2189234	chr4:106075498	G=0.63, T=0.37	0.873935	1	0.6157619999999999	0.025509	0.019-0.032	3e-16
rs6533181	MEP1B protein levels	39789286	rs12643257	chr4:106076749	A=0.595, G=0.405	0.348418	1	0.3642242	0.0234624	0.017-0.03	6e-19
rs6533181	Breast cancer	23535729	rs9790517	chr4:106084778	C=0.788, T=0.212	0.137733	1	0.23	1.05	1.03-1.08	4e-08
rs6533181	Breast cancer	29059683	rs9790517	chr4:106084778	C=0.788, T=0.212	0.137733	1	0.23	1.04	1.01-1.06()	5e-11
rs6533181	Heel bone mineral density	30598549	rs17035323	chr4:106091978	A=0.198, G=0.802	0.122727	0.985175	0.835461	0.015853	0.011-0.021	1e-09
rs6533181	Total testosterone levels	32042192	rs2903385	chr4:106094427	A=0.488, G=0.512	0.465668	0.975966	0.485657	0.024558	0.019-0.03	2e-18
rs6533181	Total testosterone levels	32042192	rs2903385	chr4:106094427	A=0.488, G=0.512	0.465668	0.975966	0.48453900000000005	0.00939408	0.0069-0.0119	2e-14
rs6533181	Insomnia	30804565	rs2903385	chr4:106094427	A=0.488, G=0.512	0.465668	0.975966	0.4844	1.044	1.03-1.06	5e-13
rs6533181	Multi-trait sex score	37277458	rs2903385	chr4:106094427	A=0.488, G=0.512	0.465668	0.975966	NR			2e-12
rs6533181	Height (maximum, inv-normal transformed)	39024449	rs2903386	chr4:106099809	C=0.406, T=0.594	0.344817	0.992769	0.6342	0.03534	0.029-0.042	9e-25
rs6533181	Height	20881960	rs10010325	chr4:106106353	A=0.487, C=0.513	0.469512	0.981938	0.49	0.024		4e-11
rs6533181	Ulcerative colitis	26192919	rs10010325	chr4:106106353	A=0.487, C=0.513	0.469512	0.981938	NR			2e-11
rs6533181	Multi-trait sex score	37277458	rs10010325	chr4:106106353	A=0.487, C=0.513	0.469512	0.981938	NR			2e-15
rs6533181	Intelligence (MTAG)	29326435	rs10010325	chr4:106106353	A=0.487, C=0.513	0.469512	0.981938	NR	0.0161285	0.01-0.022	3e-08
rs6533181	Pulse pressure	38689001	rs4699165	chr4:106109381	A=0.336, G=0.664	0.969164	0.991049	NR	0.1004	0.065-0.136	3e-08
rs6533181	Intelligence (MTAG)	29326435	rs1391440	chr4:106116961	C=0.44, G=0.56	0.382276	0.973362	NR	0.0234474	0.018-0.029	5e-15
rs6533181	Cognitive ability (MTAG)	29186694	rs11726786	chr4:106120756	G=0.351, T=0.649	0.9146	0.981929	NR	6.898		5e-12
rs6533181	Cognitive ability	29186694	rs11726786	chr4:106120756	G=0.351, T=0.649	0.9146	0.981929	NR	5.684		1e-08
rs6533181	Intelligence (MTAG)	29326435	rs11726786	chr4:106120756	G=0.351, T=0.649	0.9146	0.981929	NR	0.024832	0.019-0.031	2e-15
rs6533181	Neutrophil percentage of white cells	32888494	rs2047408	chr4:106123582	C=0.658, G=0.342	0.252926	0.974272	0.669888	0.0196362	0.014-0.025	2e-12
rs6533181	Lymphocyte percentage of white cells	32888494	rs2047408	chr4:106123582	C=0.658, G=0.342	0.252926	0.974272	0.669908	0.0245185	0.019-0.03	7e-19
rs6533181	Personality traits or cognitive traits (multivariate analysis)	37365406	rs62331159	chr4:106128108	A=0.373, G=0.627	0.822972	0.976623	NR			8e-36
rs6533181	Lung function (FEV1/FVC)	30804560	rs6533183	chr4:106133184	C=0.358, T=0.642	0.271883	0.975415	0.6545	0.0297	0.025-0.035	3e-32
rs6533181	Peak expiratory flow	30804560	rs6533183	chr4:106133184	C=0.358, T=0.642	0.271883	0.975415	0.6545	0.0156	0.01-0.021	4e-09
rs6533181	FEV1	30804560	rs6533183	chr4:106133184	C=0.358, T=0.642	0.271883	0.975415	0.6545	0.0213	0.016-0.026	5e-18
rs6533181	Birth weight	31043758	rs6533183	chr4:106133184	C=0.358, T=0.642	0.271883	0.975415	0.352109	0.021786	0.017-0.027	7e-16
rs6533181	Height	23563607	rs6855629	chr4:106134316	A=0.373, G=0.627	0.822972	0.976623	0.63	1.14		2e-08
rs6533181	Chronic obstructive pulmonary disease	30804561	rs2047409	chr4:106137033	A=0.626, G=0.374	0.291803	0.976462	0.63	1.1		2e-19
rs6533181	Chronic obstructive pulmonary disease	28166215	rs2047409	chr4:106137033	A=0.626, G=0.374	0.291803	0.976462	0.62	1.12	1.08-1.15	2e-13
rs6533181	SIOPS occupational score	39715877	rs9884296	chr4:106143140	C=0.681, T=0.319	0.227228	0.972429	NR	0.0185331	0.013-0.024	4e-10
rs6533181	Caffeine consumption from coffee or tea	33287642	rs62332762	chr4:106143492	C=0.621, T=0.379	0.801941	0.976399	0.597585	0.01828	0.014-0.023	1e-14
rs6533181	Educational attainment (years of education)	27225129	rs6839705	chr4:106144735	A=0.356, C=0.644	0.269462	0.975278	0.3565	0.0149383		1e-10
rs6533181	Intelligence (MTAG)	29326435	rs6839705	chr4:106144735	A=0.356, C=0.644	0.269462	0.975278	NR	0.0198001	0.014-0.026	1e-10
rs6533181	Cognitive ability, years of educational attainment or schizophrenia (pleiotropy)	31374203	rs7674220	chr4:106148758	C=0.633, G=0.367	0.282965	0.976015	NR	0.013915	0.0099-0.0179	1e-11
rs6533181	Tonsillectomy	27182965	rs1391439	chr4:106151642	A=0.628, G=0.372	0.289258	0.976336	NR	1.06	1.043-1.077	3e-12
rs6533181	Tonsillectomy	28928442	rs1391439	chr4:106151642	A=0.628, G=0.372	0.289258	0.976336	0.4	1.06	1.05-1.07	3e-12
rs6533181	CAMSIS occupational score (MTAG)	39715877	rs1391438	chr4:106151843	C=0.682, T=0.318	0.22615	0.972342	NR	0.017757	0.014-0.021	4e-22
rs6533181	SIOPS occupational score (MTAG)	39715877	rs1391438	chr4:106151843	C=0.682, T=0.318	0.22615	0.972342	NR	0.0156787	0.012-0.019	3e-21
rs6533181	Waist-hip ratio	30595370	rs56185013	chr4:106160133	A=0.201, G=0.799	0.110705	0.926977	NR			2e-15
rs6533181	Educational attainment (years of education)	30038396	rs2726518	chr4:106173199	A=0.403, C=0.597	0.320839	0.963578	0.4411	0.0142	0.011-0.017	1e-23
rs6533181	ISEI occupational score (MTAG)	39715877	rs2726518	chr4:106173199	A=0.403, C=0.597	0.320839	0.963578	NR	0.0148731	0.012-0.018	6e-21
rs6533181	Self-reported risk-taking behaviour	30181555	rs992493	chr4:106180264	C=0.822, T=0.178	0.110989	1	0.19	0.034	0.022-0.046	4e-08
rs6533181	Waist-to-hip ratio adjusted for BMI	30575882	rs1498126	chr4:106192457	A=0.207, C=0.793	0.111877	0.9149	0.78	0.017	0.013-0.021	6e-14
rs6533181	Breast cancer	29059683	rs2726492	chr4:106195541	C=0.821, T=0.179	0.111744	1	0.7943	0.0475	0.033-0.062	4e-10
rs6533181	Height	25429064	rs2454206	chr4:106196951	A=0.628, G=0.372	0.826543	0.97666	0.79	0.027	0.013-0.041	6e-09
rs6533181	Extremely high intelligence	29520040	rs2647257	chr4:106199505	A=0.628, T=0.372	0.826543	0.97666	0.636	5.54	-	3e-08
rs6533181	Fat-free mass	30593698	rs2726491	chr4:106212562	A=0.371, G=0.629	0.822229	0.972037	NR	0.15157	0.11-0.2	2e-11
rs6533181	Fluid intelligence	38434247	rs2726491	chr4:106212562	A=0.371, G=0.629	0.822229	0.972037	NR	0.07077	0.053-0.089	1e-14
rs6533181	creatinine (minimum, inv-norm transformed)	39024449	rs2955170	chr4:106214339	A=0.462, T=0.538	0.570849	0.978187	0.5718	0.01733	0.012-0.022	3e-11
rs6533181	neutrophil (fraction, mean, inv-norm transformed)	39024449	rs2955170	chr4:106214339	A=0.462, T=0.538	0.570849	0.978187	0.5208	0.03428	0.028-0.04	1e-28
rs6533181	ISEI occupational score	39715877	rs200768290	chr4:106215109	C=0.587, T=0.413	0.687163	0.970049	NR	0.0185065	0.013-0.024	9e-11
rs6533181	CAMSIS occupational score	39715877	rs200768290	chr4:106215109	C=0.587, T=0.413	0.687163	0.970049	NR	0.0194632	0.014-0.025	2e-11
rs6533181	Intelligence (MTAG)	29326435	rs2101975	chr4:106216667	A=0.571, G=0.429	0.639961	0.969162	NR	0.0269549	0.021-0.033	4e-19
rs6533181	Multi-trait sex score	37277458	rs544505467	chr4:106216800	-=0.626, A=0.374	0.765335	0.943807	NR			5e-09
rs6533181	Multi-trait sex score	37277458	rs2647239	chr4:106217349	A=0.581, G=0.419	0.667266	0.96969	NR			1e-10
rs6533181	Caffeine consumption from coffee	33287642	rs2726513	chr4:106217358	G=0.597, T=0.403	0.71678	0.970548	0.587077	0.015301	0.011-0.02	7e-11
rs6533181	Intelligence (MTAG)	29326435	rs2466920	chr4:106220558	G=0.603, T=0.397	0.270897	0.896486	NR	0.0253825	0.019-0.031	3e-16
rs6533181	Intelligence (MTAG)	29326435	rs2647261	chr4:106233359	A=0.369, G=0.631	0.601866	0.828102	NR	0.0206174	0.014-0.027	1e-10
rs6533181	Tonsillectomy	28928442	rs2726481	chr4:106259572	C=0.377, T=0.623	0.618897	0.854139	NR	0.0522	0.036-0.069	6e-10
rs6533181	Intelligence (MTAG)	29326435	rs2647263	chr4:106267729	C=0.405, T=0.595	0.57378	0.871947	NR	0.0254295	0.019-0.032	3e-16
rs6533181	Height	36224396	rs2726490	chr4:106271522	C=0.389, T=0.611	0.617908	0.875278	0.3687	0.0245	0.023-0.026	1e-300
rs6533181	Intelligence (MTAG)	29326435	rs2726453	chr4:106319836	G=0.459, T=0.541	0.365143	0.777654	NR	0.0186571	0.013-0.025	8e-10
rs6533181	CAMSIS occupational score (MTAG)	39715877	rs9992793	chr4:106325900	C=0.53, T=0.47	0.370495	0.800741	NR	0.0110121	0.0077-0.0143	9e-11
rs6533181	SIOPS occupational score (MTAG)	39715877	rs9992793	chr4:106325900	C=0.53, T=0.47	0.370495	0.800741	NR	0.00978899	0.0068-0.0128	2e-10
rs6533181	ISEI occupational score (MTAG)	39715877	rs2636712	chr4:106340418	C=0.593, T=0.407	0.329975	0.66397	NR	0.00895248	0.0058-0.0121	2e-08
rs10888385	Type 2 diabetes	38374256	rs12758483	chr1:150515744	C=0.226, T=0.774	0.13345	0.746201	0.24218			9e-10
rs10888385	Mouth ulcers	30837455	rs11204668	chr1:150543686	A=0.55, G=0.45	0.812943	0.903446	0.433243	1.03571	1.03-1.04	2e-16
rs10888385	Neutrophil percentage of white cells	32888494	rs6665912	chr1:150544093	C=0.249, T=0.751	0.234776	0.929093	0.223365	0.0225002	0.016-0.029	1e-12
rs10888385	monocyte (absolute count, maximum, inv-norm transformed)	39024449	rs6665912	chr1:150544093	C=0.249, T=0.751	0.234776	0.929093	0.7824	0.05506	0.047-0.063	1e-44
rs10888385	monocyte (absolute count, mean, inv-norm transformed)	39024449	rs6665912	chr1:150544093	C=0.249, T=0.751	0.234776	0.929093	0.8021	0.06461	0.047-0.083	2e-12
rs10888385	monocyte (absolute count, mean, inv-norm transformed)	39024449	rs6665912	chr1:150544093	C=0.249, T=0.751	0.234776	0.929093	0.7824	0.08034	0.072-0.088	1e-85
rs10888385	monocyte (fraction, maximum, inv-norm transformed)	39024449	rs12131809	chr1:150544640	C=0.751, T=0.249	0.234776	0.929093	0.7819	0.0623	0.055-0.07	7e-63
rs10888385	FEV1	30804560	rs878471	chr1:150547747	A=0.572, G=0.428	0.903675	0.995772	0.5797	0.0225	0.018-0.027	2e-21
rs10888385	Lung function (FVC)	30804560	rs878471	chr1:150547747	A=0.572, G=0.428	0.903675	0.995772	0.5797	0.0278	0.023-0.033	2e-31
rs10888385	Monocyte count	32888494	rs6698495	chr1:150564476	C=0.528, T=0.472	0.91177	0.995827	0.446132	0.0256626	0.021-0.031	5e-24
rs10888385	Pulse pressure	38689001	rs11585169	chr1:150572037	A=0.555, T=0.445	0.809265	0.910504	NR	0.1359	0.1-0.17	8e-15
rs10888385	Granulocyte percentage of myeloid white cells	27863252	rs11204677	chr1:150574695	C=0.474, G=0.526	0.912124	1	0.5563	0.0472577	0.04-0.054	1e-39
rs10888385	Monocyte percentage of white cells	27863252	rs11204677	chr1:150574695	C=0.474, G=0.526	0.912124	1	0.5564	0.0481697	0.041-0.055	3e-41
rs10888385	Granulocyte percentage of myeloid white cells	27863252	rs4970966	chr1:150584103	G=0.758, T=0.242	0.261938	1	0.225	0.0647237	0.056-0.073	4e-51
rs10888385	Monocyte percentage of white cells	27863252	rs4970966	chr1:150584103	G=0.758, T=0.242	0.261938	1	0.2251	0.067731	0.059-0.076	4e-56
rs10888385	Monocyte count	32888493	rs4970966	chr1:150584103	G=0.758, T=0.242	0.261938	1	0.816839	0.048627	0.037-0.061	3e-15
rs10888385	Monocyte count	32888493	rs4970966	chr1:150584103	G=0.758, T=0.242	0.261938	1	0.222433	0.072638	0.068-0.077	3e-228
rs10888385	Monocyte count	32888493	rs4970966	chr1:150584103	G=0.758, T=0.242	0.261938	1	0.21234			3e-239
rs10888385	monocyte (absolute count, minimum, inv-norm transformed)	39024449	rs4970966	chr1:150584103	G=0.758, T=0.242	0.261938	1	0.7847	0.07328	0.065-0.081	2e-72
rs10888385	monocyte (fraction, mean, inv-norm transformed)	39024449	rs4970966	chr1:150584103	G=0.758, T=0.242	0.261938	1	0.7842	0.08938	0.082-0.097	2e-113
rs10888385	eosinophil (absolute count, minimum, inv-norm transformed)	39024449	rs4970966	chr1:150584103	G=0.758, T=0.242	0.261938	1	0.8205	0.03987	0.033-0.047	3e-28
rs10888385	eosinophil (absolute count, mean, inv-norm transformed)	39024449	rs4970966	chr1:150584103	G=0.758, T=0.242	0.261938	1	0.8206	0.05706	0.049-0.066	2e-39
rs10888385	Monocyte count	27863252	rs4970966	chr1:150584103	G=0.758, T=0.242	0.261938	1	0.2251	0.072678	0.064-0.081	5e-64
rs10888385	Lung function (FVC)	26635082	rs6681426	chr1:150586971	A=0.644, G=0.356	0.658116	0.989819	NR	0.029	0.019-0.039	6e-09
rs10888385	Lung function (FEV1)	26635082	rs6681426	chr1:150586971	A=0.644, G=0.356	0.658116	0.989819	NR	0.029	0.019-0.039	4e-09
rs10888385	Eosinophil count	27863252	rs11204682	chr1:150595537	G=0.763, T=0.237	0.254878	1	0.2247	0.0382796	0.03-0.047	5e-19
rs10888385	Eosinophil percentage of white cells	27863252	rs11204682	chr1:150595537	G=0.763, T=0.237	0.254878	1	0.2246	0.0335505	0.025-0.042	6e-15
rs10888385	Eosinophil count	30595370	rs11204682	chr1:150595537	G=0.763, T=0.237	0.254878	1	NR			6e-64
rs10888385	White blood cell count	30595370	rs11204682	chr1:150595537	G=0.763, T=0.237	0.254878	1	NR			2e-19
rs10888385	Monocyte count	32888494	rs11204682	chr1:150595537	G=0.763, T=0.237	0.254878	1	0.222906	0.0600028	0.054-0.066	9e-86
rs10888385	Monocyte percentage of white cells	32888494	rs11204682	chr1:150595537	G=0.763, T=0.237	0.254878	1	0.222891	0.0459545	0.04-0.052	3e-48
rs10888385	Basophil (fraction, minimum, inv-norm transformed)	39024449	rs11204682	chr1:150595537	G=0.763, T=0.237	0.254878	1	0.8245	0.03218	0.024-0.04	2e-15
rs10888385	eosinophil (absolute count, maximum, inv-norm transformed)	39024449	rs11204682	chr1:150595537	G=0.763, T=0.237	0.254878	1	0.8243	0.04695	0.039-0.055	8e-28
rs10888385	monocyte (fraction, minimum, inv-norm transformed)	39024449	rs11204682	chr1:150595537	G=0.763, T=0.237	0.254878	1	0.7883	0.06496	0.057-0.073	5e-62
rs10888385	eosinophil (fraction, minimum, inv-norm transformed)	39024449	rs11204682	chr1:150595537	G=0.763, T=0.237	0.254878	1	0.8242	0.04297	0.036-0.05	6e-31
rs10888385	eosinophil (fraction, mean, inv-norm transformed)	39024449	rs11204682	chr1:150595537	G=0.763, T=0.237	0.254878	1	0.8242	0.06493	0.057-0.073	1e-51
rs10888385	Eosinophil percentage of granulocytes	27863252	rs11204682	chr1:150595537	G=0.763, T=0.237	0.254878	1	0.2245	0.0367014	0.028-0.045	2e-17
rs10888385	Sum eosinophil basophil counts	27863252	rs11204682	chr1:150595537	G=0.763, T=0.237	0.254878	1	0.2247	0.0400196	0.032-0.048	1e-20
rs10888385	Neutrophil percentage of granulocytes	27863252	rs11204682	chr1:150595537	G=0.763, T=0.237	0.254878	1	0.2245	0.0383549	0.03-0.047	6e-19
rs10888385	Monocyte percentage of white cells	32888494	rs1971378	chr1:150597261	A=0.529, G=0.471	0.8926	0.983339	0.552478	0.0310796	0.026-0.036	1e-31
rs10888385	Pericardial adipose tissue adjusted for height and weight	27918534	rs6587515	chr1:150608888	A=0.089, G=0.911	0.119462	1	0.09	5.94	-	3e-09
rs10888385	White blood cell count	31217584	rs11800059	chr1:150651175	C=0.527, T=0.473	0.697979	0.972069	NR	0.014808	0.0097-0.0199	1e-08
rs10888385	Neutrophil percentage of white cells	27863252	rs11800059	chr1:150651175	C=0.527, T=0.473	0.697979	0.972069	0.5146	0.0315578	0.025-0.039	9e-19
rs10888385	Prostate cancer	25217961	rs17599629	chr1:150658287	A=0.802, G=0.198	0.202813	1	0.22	1.1	1.07-1.13	6e-11
rs10888385	Prostate cancer	25217961	rs17599629	chr1:150658287	A=0.802, G=0.198	0.202813	1	0.22	1.08	1.06-1.11	3e-09
rs10888385	Prostate cancer	32887889	rs17599629	chr1:150658287	A=0.802, G=0.198	0.202813	1	NR	1.10975		7e-10
rs10888385	eosinophil (fraction, maximum, inv-norm transformed)	39024449	rs11204701	chr1:150662179	A=0.767, T=0.233	0.249296	1	0.8192	0.04921	0.041-0.057	1e-34
rs10888385	high density lipoprotein cholesterol (HDLC, maximum, inv-norm transformed)	39024449	rs41305070	chr1:150666860	A=0.819, G=0.181	0.181661	1	0.8348	0.03463	0.026-0.043	2e-14
rs10888385	high density lipoprotein cholesterol (HDLC, mean, inv-norm transformed)	39024449	rs41305070	chr1:150666860	A=0.819, G=0.181	0.181661	1	0.8348	0.03614	0.027-0.045	8e-15
rs10888385	high density lipoprotein cholesterol (HDLC, minimm, inv-norm transformed)	39024449	rs41305070	chr1:150666860	A=0.819, G=0.181	0.181661	1	0.8348	0.03382	0.025-0.043	1e-13
rs10888385	Neutrophil percentage of white cells	32888494	rs4970926	chr1:150673684	C=0.473, T=0.527	0.697979	0.972069	0.513377	0.0224475	0.017-0.028	9e-18
rs10888385	Lymphocyte count	32888494	rs4970926	chr1:150673684	C=0.473, T=0.527	0.697979	0.972069	0.513356	0.0251298	0.021-0.03	1e-28
rs10888385	Caffeine consumption from tea	33287642	rs11204711	chr1:150682115	A=0.584, G=0.416	0.371459	0.655563	0.616497	0.01444	0.0099-0.019	6e-10
rs10888385	Coronary artery disease	32469254	rs6587520	chr1:150709723	C=0.524, T=0.476	0.686601	0.958366	0.48	1.04	1.03-1.06	9e-09
rs10888385	Fat body mass	24064335	rs2230061	chr1:150727539	A=0.37, G=0.63	0.355642	0.706054	NR	0.06	0.040-0.080	4e-08
rs10888385	Aspartate aminotransferase levels	33547301	rs11204725	chr1:150742700	C=0.512, T=0.488	0.543134	0.793473	0.55	8.74	-	2e-18
rs10888385	Estimated glomerular filtration rate	31451708	rs72992015	chr1:150842696	C=0.821, T=0.179	0.166236	0.963069	0.206	0.0049	0.0041-0.0057	1e-29
rs10888385	Cathepsin S levels	34857772	rs12410394	chr1:150860186	A=0.369, G=0.631	0.333919	0.685613	0.387	0.519	0.47-0.57	2e-82
rs10888385	Melanoma	21983785	rs7412746	chr1:150860471	C=0.477, T=0.523	0.537869	0.772516	0.55	1.15		9e-11
rs10888385	Melanoma	28212542	rs7412746	chr1:150860471	C=0.477, T=0.523	0.537869	0.772516	0.47	1.15		9e-11
rs10888385	Skin cancer	39024449	rs35782301	chr1:150861859	C=0.75, T=0.25	0.233096	0.920862	0.749	0.07636	0.061-0.092	2e-19
rs10888385	Skin cancer	39024449	rs35782301	chr1:150861859	C=0.75, T=0.25	0.233096	0.920862	0.717	0.06652	0.054-0.079	1e-30
rs10888385	High light scatter reticulocyte count	27863252	rs78132593	chr1:150868102	A=0.189, C=0.811	0.178339	0.965013	0.2187	0.0256093	0.017-0.034	4e-09
rs10888385	Estimated glomerular filtration rate in non-diabetics	31451708	rs78132593	chr1:150868102	A=0.189, C=0.811	0.178339	0.965013	0.194	0.502	0.37-0.64	4e-13
rs10888385	Other non-epithelial cancer of skin (PheCode 172.2)	39024449	rs78132593	chr1:150868102	A=0.189, C=0.811	0.178339	0.965013	0.7959	0.08026	0.065-0.095	1e-29
rs10888385	Neurological blood protein biomarker levels	31320639	rs2867296	chr1:150903234	C=0.369, G=0.631	0.333919	0.685613	0.3606	0.38761	0.28-0.5	3e-12
rs10888385	Estimated glomerular filtration rate (creatinine)	39256582	rs198325	chr1:150937405	C=0.808, T=0.192	0.173474	0.942594	NR	0.0406106		1e-58
rs10888385	Estimated glomerular filtration rate (creatinine, cystatin c)	39256582	rs198325	chr1:150937405	C=0.808, T=0.192	0.173474	0.942594	NR	0.042842	0.038-0.048	4e-67
rs10888385	Estimated glomerular filtration rate (cystatin c)	39256582	rs198325	chr1:150937405	C=0.808, T=0.192	0.173474	0.942594	NR	0.0335022		2e-42
rs10888385	estimated glomerular filtration rate (eGFR, mean, inv-norm transformed)	39024449	rs198325	chr1:150937405	C=0.808, T=0.192	0.173474	0.942594	0.8288	0.04385	0.037-0.051	1e-34
rs10888385	estimated glomerular filtration rate (eGFR, minimum, inv-norm transformed)	39024449	rs198325	chr1:150937405	C=0.808, T=0.192	0.173474	0.942594	0.8288	0.03522	0.029-0.042	9e-25
rs10888385	estimated glomerular filtration rate (eGFR, maximum, inv-norm transformed)	39024449	rs198325	chr1:150937405	C=0.808, T=0.192	0.173474	0.942594	0.8288	0.04272	0.036-0.05	1e-33
rs10888385	creatinine (maximum, inv-norm transformed)	39024449	rs267738	chr1:150940625	G=0.191, T=0.809	0.172253	0.942295	0.8354	0.03772	0.031-0.045	1e-26
rs10888385	creatinine (mean, inv-norm transformed)	39024449	rs267738	chr1:150940625	G=0.191, T=0.809	0.172253	0.942295	0.8354	0.04604	0.039-0.053	1e-36
rs10888385	creatinine (minimum, inv-norm transformed)	39024449	rs267738	chr1:150940625	G=0.191, T=0.809	0.172253	0.942295	0.8355	0.04543	0.038-0.053	1e-35
rs10888385	Cancer of prostate (PheCode 185)	39024449	rs267738	chr1:150940625	G=0.191, T=0.809	0.172253	0.942295	0.7926	0.06695	0.049-0.085	8e-16
rs10888385	Glomerular filtration rate (creatinine)	28452372	rs267738	chr1:150940625	G=0.191, T=0.809	0.172253	0.942295	NR	0.0091	0.0069-0.0113	1e-14
rs10888385	Glycated hemoglobin levels	28898252	rs267738	chr1:150940625	G=0.191, T=0.809	0.172253	0.942295	0.7701	0.0111	0.0074-0.0148	3e-09
rs10888385	Chronic kidney disease	20383146	rs267734	chr1:150951477	C=0.194, T=0.806	0.163436	0.909093	0.2	0.01	0.004-0.016	1e-12
rs10888385	Glomerular filtration rate in non diabetics (creatinine)	26831199	rs267734	chr1:150951477	C=0.194, T=0.806	0.163436	0.909093	NR	0.0079	0.0057-0.0101	3e-12
rs10888385	Glomerular filtration rate (creatinine)	26831199	rs267734	chr1:150951477	C=0.194, T=0.806	0.163436	0.909093	0.79	0.0079	0.0057-0.0101	4e-13
rs10888385	Cancer (pleiotropy)	32887889	rs6587551	chr1:150952674	C=0.517, T=0.483	0.487537	0.744324	NR	1.071	1.047-1.095	2e-09
rs10888385	Prostate cancer	33398198	rs607518	chr1:150954671	A=0.195, G=0.805	0.164645	0.909557	NR	1.063	1.04-1.08	8e-12
rs10888385	Bitter non-alcoholic beverage consumption	31046077	rs12405726	chr1:150956128	A=0.362, G=0.638	0.313683	0.67456	0.3514	0.0107	0.0074-0.014	2e-10
rs10888385	Neuroblastoma or malignant cutaneous melanoma	31605138	rs11204752	chr1:150958133	C=0.541, T=0.459	0.321703	0.678652	0.46009	1.09867	1.06-1.13	2e-08
rs1417488	Central corneal thickness	32528159	rs4846476	chr1:218526228	C=0.225, G=0.775	0.691109	0.888128		2.03	1.5-2.56	1e-13
rs1417488	Total testosterone levels	32042192	rs12078363	chr1:218537310	C=0.311, T=0.689	0.451354	0.785154	0.680824	0.0276185	0.022-0.034	1e-21
rs1417488	diastolic blood pressure (DBP, maximum, inv-normal transformed)	39024449	rs12078363	chr1:218537310	C=0.311, T=0.689	0.451354	0.785154	0.6515	0.02088	0.016-0.026	5e-15
rs1417488	Total testosterone levels	32042192	rs61823391	chr1:218541992	C=0.3, T=0.7	0.405903	0.725636	0.682879	0.0110331	0.0083-0.0137	4e-16
rs1417488	Systolic blood pressure	30578418	rs12088448	chr1:218546170	A=0.662, C=0.338	0.378451	0.76436	0.6235	0.1631	0.11-0.22	6e-09
rs1417488	diastolic blood pressure (DBP, mean, inv-normal transformed)	39024449	rs17558745	chr1:218548521	C=0.705, T=0.295	0.40495	0.71622	0.7571	0.02913	0.023-0.035	3e-19
rs3734254	Multi-trait sex score	37277458	rs72896255	chr6:35001605	A=0.961, T=0.039	0.1476	0.967797	NR			3e-10
rs3734254	Height	23563607	rs13210323	chr6:35005084	A=0.717, C=0.283	0.258988	0.632462	0.73	1.17		8e-12
rs3734254	Waist circumference adjusted for body mass index	25673412	rs13210323	chr6:35005084	A=0.717, C=0.283	0.258988	0.632462	0.737	0.0216	0.014-0.029	1e-08
rs3734254	Multi-trait sex score	37277458	rs13210323	chr6:35005084	A=0.717, C=0.283	0.258988	0.632462	NR			5e-12
rs3734254	Multi-trait sex score	37277458	rs13210323	chr6:35005084	A=0.717, C=0.283	0.258988	0.632462	NR			3e-11
rs3734254	Height	28552196	rs13210323	chr6:35005084	A=0.717, C=0.283	0.258988	0.632462	0.7194	0.0486	0.034-0.064	2e-10
rs3734254	Systemic lupus erythematosus	26502338	rs820077	chr6:35033854	A=0.815, G=0.185	0.285791	0.567852	NR	1.19		1e-08
rs3734254	Multi-trait sex score	37277458	rs2762337	chr6:35044456	A=0.509, C=0.491	0.146986	0.771522	NR			2e-12
rs3734254	Multi-trait sex score	37277458	rs2762337	chr6:35044456	A=0.509, C=0.491	0.146986	0.771522	NR			2e-12
rs3734254	Multi-trait sex score	37277458	rs13213103	chr6:35069112	C=0.114, T=0.886	0.185715	0.606839	NR			1e-08
rs3734254	Multi-trait sex score	37277458	rs2038740	chr6:35114542	C=0.281, T=0.719	0.436154	0.816739	NR			3e-11
rs3734254	Hip shape mode 10	39574169	rs6915627	chr6:35128330	A=0.695, G=0.305	0.325392	0.747263	0.66	0.04	0.02-0.06	2e-09
rs3734254	Height	28552196	rs6934818	chr6:35131773	C=0.134, G=0.866	0.33958	0.748814	0.1438	0.055	0.036-0.074	1e-08
rs3734254	Multi-trait sex score	37277458	rs56154344	chr6:35134971	A=0.133, G=0.867	0.343454	0.756312	NR			2e-12
rs3734254	Multi-trait sex score	37277458	rs56154344	chr6:35134971	A=0.133, G=0.867	0.343454	0.756312	NR			5e-14
rs3734254	Granulocyte percentage of myeloid white cells	27863252	rs6457807	chr6:35142899	C=0.174, T=0.826	0.240552	0.540688	0.1742	0.0306083	0.021-0.04	8e-11
rs3734254	Monocyte percentage of white cells	27863252	rs6457807	chr6:35142899	C=0.174, T=0.826	0.240552	0.540688	0.1741	0.0383426	0.029-0.048	3e-16
rs3734254	Asthma	32296059	rs9348970	chr6:35153565	C=0.173, G=0.827	0.255988	0.559703	0.18522700000000003	1.04919	1.03328709619862-1.06532859183176	7e-10
rs3734254	Monocyte percentage of white cells	32888494	rs6457809	chr6:35154315	G=0.817, T=0.183	0.290994	0.576806	0.185497	0.0393326	0.034-0.045	5e-43
rs3734254	Neutrophil count	32888493	rs9394283	chr6:35189636	A=0.184, T=0.816	0.288378	0.572305	0.782567			6e-28
rs3734254	Asthma	32296059	rs9394288	chr6:35222010	C=0.815, T=0.185	0.285791	0.567852	0.2			3e-08
rs3734254	monocyte (fraction, maximum, inv-norm transformed)	39024449	rs3777742	chr6:35238154	C=0.189, T=0.811	0.302843	0.57695	0.2007	0.04456	0.037-0.052	7e-32
rs3734254	monocyte (fraction, mean, inv-norm transformed)	39024449	rs3777742	chr6:35238154	C=0.189, T=0.811	0.302843	0.57695	0.2007	0.05457	0.047-0.062	1e-42
rs3734254	neutrophil (absolute count, minimum, inv-norm transformed)	39024449	rs3777742	chr6:35238154	C=0.189, T=0.811	0.302843	0.57695	0.2002	0.02919	0.022-0.037	2e-14
rs3734254	neutrophil (absolute count, mean, inv-norm transformed)	39024449	rs3777742	chr6:35238154	C=0.189, T=0.811	0.302843	0.57695	0.2002	0.02741	0.02-0.035	3e-13
rs3734254	monocyte (fraction, mean, inv-norm transformed)	39024449	rs4713847	chr6:35239470	A=0.181, T=0.819	0.236831	0.523851	0.2443	0.05514	0.04-0.07	3e-13
rs3734254	Systemic lupus erythematosus	33272962	rs10484578	chr6:35246319	A=0.353, G=0.647	0.441449	0.969848	0.628	1.131	1.1-1.16	4e-14
rs3734254	Height	25282103	rs6919534	chr6:35246903	A=0.867, G=0.133	0.35202	0.765685	0.869	0.05	0.042-0.058	8e-31
rs3734254	Neutrophil count	32888494	rs9380500	chr6:35266231	C=0.832, G=0.168	0.24223	0.554108	0.825022	0.0289508	0.023-0.035	2e-23
rs3734254	Lymphocyte count	32888494	rs9380500	chr6:35266231	C=0.832, G=0.168	0.24223	0.554108	0.824981	0.0290643	0.023-0.035	2e-23
rs3734254	White blood cell count	32888494	rs9380500	chr6:35266231	C=0.832, G=0.168	0.24223	0.554108	0.824989	0.0315109	0.026-0.037	3e-27
rs3734254	White blood cell count	30595370	rs9380500	chr6:35266231	C=0.832, G=0.168	0.24223	0.554108	NR			1e-21
rs3734254	Aspartate aminotransferase levels	33547301	rs6938946	chr6:35280697	C=0.162, T=0.838	0.218429	0.537694	0.16	8.38	-	5e-17
rs3734254	Alanine aminotransferase levels	33547301	rs13197551	chr6:35283958	C=0.808, T=0.192	0.28829	0.557496	0.2	6.8	-	1e-11
rs3734254	Multi-trait sex score	37277458	rs4713854	chr6:35381099	A=0.919, C=0.081	0.262535	0.875958	NR			4e-12
rs3734254	Multi-trait sex score	37277458	rs3734254	chr6:35395010	C=0.204, T=0.796	1	1	NR			1e-14
rs3734254	Height	18391951	rs4713858	chr6:35402785	A=0.158, G=0.842	0.590583	0.897314	0.86	6.8	4.45-9.15%..	4e-08
rs3734254	Multi-trait sex score	37277458	rs4713858	chr6:35402785	A=0.158, G=0.842	0.590583	0.897314	NR			1e-13
rs3734254	Multi-trait sex score	37277458	rs2206030	chr6:35404354	C=0.737, T=0.263	0.546873	0.874171	NR			5e-11
rs3734254	Multi-trait sex score	37277458	rs2206030	chr6:35404354	C=0.737, T=0.263	0.546873	0.874171	NR			3e-12
rs3734254	Heel bone mineral density	30048462	rs11755391	chr6:35420967	A=0.598, G=0.402	0.256842	0.820663	NR	0.0122178	0.0081-0.0164	5e-09
rs3734254	Multi-trait sex score	37277458	rs13214239	chr6:35425416	A=0.439, G=0.561	0.256871	0.886888	NR			2e-10
rs3734254	Multi-trait sex score	37277458	rs78498719	chr6:35437113	C=0.933, G=0.067	0.248322	0.943764	NR			2e-08
rs3734254	Insomnia	30804565	rs4711416	chr6:35439393	G=0.908, T=0.092	0.11068	0.527338	0.1022	1.079	1.06-1.1	6e-10
rs754537	Waist circumference adjusted for body mass index	28448500	rs2044148	chr2:24737833	A=0.194, G=0.806	0.103157	0.680229	0.2072	0.0249	0.016-0.034	2e-08
rs754537	Height	23563607	rs11895026	chr2:25036858	A=0.23, C=0.77	0.147301	0.730063	0.24	1.19		1e-13
rs754537	Body fat mass	28552196	rs2082881	chr2:25038268	A=0.752, G=0.248	0.123403	0.589792	0.7568	0.0747	0.048-0.101	4e-08
rs754537	Height	25282103	rs2278483	chr2:25040082	C=0.77, T=0.23	0.143693	0.721065	0.235	0.041	0.035-0.047	8e-33
rs754537	Crohn's disease	26192919	rs13407913	chr2:25097644	A=0.574, G=0.426	0.545511	0.8248	0.4306	1.12132	1.1-1.14	1e-21
rs754537	Inflammatory bowel disease	26192919	rs13407913	chr2:25097644	A=0.574, G=0.426	0.545511	0.8248	0.4306	1.09604	1.08-1.12	2e-20
rs754537	Chronic inflammatory diseases (ankylosing spondylitis, Crohn's disease, psoriasis, primary sclerosing cholangitis, ulcerative colitis) (pleiotropy)	26974007	rs13407913	chr2:25097644	A=0.574, G=0.426	0.545511	0.8248	NR			3e-18
rs754537	Body mass index	23583978	rs7586879	chr2:25116977	C=0.65, T=0.35	0.389675	0.819325	0.34	0.047	0.029-0.065	4e-08
rs754537	Trunk fat mass	28552196	rs28836469	chr2:25117215	A=0.573, G=0.427	0.572354	0.843135	0.5612	0.0843	0.057-0.111	7e-10
rs754537	Body fat mass	28552196	rs28836469	chr2:25117215	A=0.573, G=0.427	0.572354	0.843135	0.5635	0.0821	0.059-0.105	3e-12
rs754537	Inflammatory bowel disease	23128233	rs6545800	chr2:25118885	C=0.573, T=0.427	0.572354	0.843135	0.445	1.109	1.077-1.141	6e-16
rs754537	Body mass index	28552196	rs4077678	chr2:25122840	C=0.574, G=0.426	0.575627	0.847261	0.5595	0.0452	0.032-0.058	2e-12
rs754537	Bicarbonate (mean, inv-norm transformed)	39024449	rs6545806	chr2:25124348	A=0.426, G=0.574	0.575627	0.847261	0.4984	0.02384	0.018-0.029	3e-18
rs754537	Bicarbonate (maximum, inv-norm transformed)	39024449	rs6545806	chr2:25124348	A=0.426, G=0.574	0.575627	0.847261	0.4984	0.02078	0.016-0.026	5e-15
rs754537	Breast cancer	29059683	rs6725517	chr2:25129473	A=0.606, G=0.394	0.493319	0.8394	0.59	1.04167	1.02-1.06()	3e-12
rs754537	Hip circumference variance	31453325	rs10200566	chr2:25130462	G=0.427, T=0.573	0.584589	0.852098	NR			2e-10
rs754537	Hip circumference	31453325	rs10200566	chr2:25130462	G=0.427, T=0.573	0.584589	0.852098	NR			2e-18
rs754537	Diastolic blood pressure	27841878	rs10198275	chr2:25130542	A=0.573, C=0.427	0.578455	0.847617	NR	0.135		6e-09
rs754537	Mammographic density (non-dense area)	33037222	rs6718628	chr2:25131170	C=0.574, G=0.426	0.581748	0.851754	NR	0.041	0.029-0.053	1e-10
rs754537	Body mass index	22344219	rs6545814	chr2:25131316	A=0.574, G=0.426	0.581748	0.851754	0.45	3.26	1.77-4.75%	1e-13
rs754537	Body mass index	24861553	rs6545814	chr2:25131316	A=0.574, G=0.426	0.581748	0.851754	0.45	0.0331	0.023-0.043	1e-10
rs754537	Systolic blood pressure	30578418	rs56073414	chr2:25134011	A=0.107, C=0.893	0.107596	0.910778	0.1057	0.4144	0.3-0.53	9e-13
rs754537	Waist circumference	38116116	rs11896954	chr2:25134524	A=0.618, C=0.382	0.486122	0.854456	NR			2e-11
rs754537	Body mass index	38116116	rs11896955	chr2:25134526	A=0.615, C=0.385	0.476508	0.840645	NR			6e-18
rs754537	Obesity (extreme)	30677029	rs2384060	chr2:25135438	A=0.619, G=0.381	0.455573	0.828917	0.389048	1.14	1.11-1.17	9e-23
rs754537	Body mass index variance	31453325	rs10203386	chr2:25136866	A=0.427, T=0.573	0.584589	0.852098	NR			1e-11
rs754537	Body mass index	31453325	rs10203386	chr2:25136866	A=0.427, T=0.573	0.584589	0.852098	NR			8e-43
rs754537	Body mass index	30239722	rs10203386	chr2:25136866	A=0.427, T=0.573	0.584589	0.852098	0.4506	0.0318	0.028-0.035	1e-78
rs754537	Hand grip strength	29691431	rs10203386	chr2:25136866	A=0.427, T=0.573	0.584589	0.852098	0.452	0.003	0.0024-0.0036	2e-23
rs754537	Hand grip strength	29691431	rs10203386	chr2:25136866	A=0.427, T=0.573	0.584589	0.852098	0.45	0.003	0.0024-0.0036	2e-20
rs754537	Height	38116116	rs10203482	chr2:25136916	C=0.428, T=0.572	0.58744	0.852442	NR			2e-09
rs754537	Reticulocyte count	27863252	rs10206196	chr2:25137323	C=0.432, T=0.568	0.586581	0.844938	0.461	0.0211842	0.014-0.028	4e-09
rs754537	Body mass index (age>50)	26426971	rs6737082	chr2:25138040	A=0.542, C=0.458	0.697805	0.874585	0.47	0.022		5e-09
rs754537	Body mass index (age <50)	26426971	rs6737082	chr2:25138040	A=0.542, C=0.458	0.697805	0.874585	0.47	0.046		6e-20
rs754537	Body mass index x sex x age interaction (4df test)	26426971	rs6737082	chr2:25138040	A=0.542, C=0.458	0.697805	0.874585	0.47			5e-26
rs754537	Body mass index	26426971	rs6737082	chr2:25138040	A=0.542, C=0.458	0.697805	0.874585	0.47			3e-24
rs754537	Diastolic blood pressure	28135244	rs55701159	chr2:25139596	G=0.103, T=0.897	0.124352	1	0.89	0.285	0.21-0.36	7e-11
rs754537	Height adjusted BMI	25044758	rs11676272	chr2:25141538	A=0.536, G=0.464	0.737808	0.888577	0.48	0.2	0.13-0.27	4e-09
rs754537	Body mass index	25953783	rs11676272	chr2:25141538	A=0.536, G=0.464	0.737808	0.888577	0.514	0.011	0.0071-0.0149	1e-11
rs754537	Body mass index	25953783	rs11676272	chr2:25141538	A=0.536, G=0.464	0.737808	0.888577	0.514			1e-10
rs754537	Childhood body mass index	26604143	rs11676272	chr2:25141538	A=0.536, G=0.464	0.737808	0.888577	0.46	0.068	0.054-0.082	7e-23
rs754537	Percent mammographic density	33037222	rs11676272	chr2:25141538	A=0.536, G=0.464	0.737808	0.888577	NR	0.043	0.029-0.057	2e-09
rs754537	Number of decayed, missing and filled tooth surfaces or use of dentures	31235808	rs11676272	chr2:25141538	A=0.536, G=0.464	0.737808	0.888577	0.52	0.015	0.0099-0.0201	1e-08
rs754537	Hip circumference	25673412	rs11676272	chr2:25141538	A=0.536, G=0.464	0.737808	0.888577	0.5457	0.026	0.018-0.034	4e-11
rs754537	Hip circumference	25673412	rs11676272	chr2:25141538	A=0.536, G=0.464	0.737808	0.888577	0.5457	0.0308	0.021-0.041	2e-09
rs754537	BMI at 1.5 years old	35315439	rs11676272	chr2:25141538	A=0.536, G=0.464	0.737808	0.888577	0.513968	0.0724483	0.054-0.091	1e-14
rs754537	BMI at 2 years old	35315439	rs11676272	chr2:25141538	A=0.536, G=0.464	0.737808	0.888577	0.515086	0.0750482	0.054-0.096	3e-12
rs754537	BMI at 3 years old	35315439	rs11676272	chr2:25141538	A=0.536, G=0.464	0.737808	0.888577	0.516034	0.0671497	0.046-0.088	4e-10
rs754537	BMI at 5 years old	35315439	rs11676272	chr2:25141538	A=0.536, G=0.464	0.737808	0.888577	0.513059	0.0721272	0.049-0.095	7e-10
rs754537	BMI at 8 months old	35315439	rs11676272	chr2:25141538	A=0.536, G=0.464	0.737808	0.888577	0.513923	0.0783544	0.06-0.096	4e-18
rs754537	BMI at 6 months old	35315439	rs11676272	chr2:25141538	A=0.536, G=0.464	0.737808	0.888577	0.512708	0.0766358	0.06-0.094	2e-19
rs754537	BMI at 3 months old	35315439	rs11676272	chr2:25141538	A=0.536, G=0.464	0.737808	0.888577	0.512716	0.0656642	0.048-0.083	4e-13
rs754537	BMI at 8 years old	35315439	rs11676272	chr2:25141538	A=0.536, G=0.464	0.737808	0.888577	0.515866	0.078168	0.052-0.104	3e-09
rs754537	BMI at 1 year old	35315439	rs11676272	chr2:25141538	A=0.536, G=0.464	0.737808	0.888577	0.51411	0.0887022	0.07-0.107	3e-22
rs754537	Body fat percentage	30593698	rs59086897	chr2:25145173	A=0.466, T=0.534	0.744523	0.889052	NR	0.18999	0.15-0.23	2e-19
rs754537	Body fat percentage	30593698	rs59086897	chr2:25145173	A=0.466, T=0.534	0.744523	0.889052	NR	0.20507	0.15-0.26	3e-15
rs754537	Body mass index (BMI, maximum, inv-normal transformed)	39024449	rs59086897	chr2:25145173	A=0.466, T=0.534	0.744523	0.889052	0.4683	0.03439	0.028-0.041	5e-24
rs754537	Body mass index (BMI, minimum, inv-normal transformed)	39024449	rs59086897	chr2:25145173	A=0.466, T=0.534	0.744523	0.889052	0.4683	0.02886	0.023-0.035	4e-20
rs754537	Body mass index (BMI, mean, inv-normal transformed)	39024449	rs59086897	chr2:25145173	A=0.466, T=0.534	0.744523	0.889052	0.4683	0.03297	0.026-0.04	9e-23
rs754537	Adult body size	32376654	rs6752378	chr2:25150116	A=0.466, C=0.534	0.744523	0.889052	0.513963	0.020021	0.017-0.023	2e-48
rs754537	Body mass index (joint analysis main effects and physical activity interaction)	28448500	rs6752378	chr2:25150116	A=0.466, C=0.534	0.744523	0.889052	NR			2e-14
rs754537	Body mass index (joint analysis main effects and physical activity interaction)	28448500	rs6752378	chr2:25150116	A=0.466, C=0.534	0.744523	0.889052	NR			3e-17
rs754537	Body mass index	28448500	rs6752378	chr2:25150116	A=0.466, C=0.534	0.744523	0.889052	0.4751	0.0301	0.023-0.037/2	3e-16
rs754537	Body mass index (joint analysis main effects and physical activity interaction)	28448500	rs6752378	chr2:25150116	A=0.466, C=0.534	0.744523	0.889052	NR			9e-16
rs754537	Body mass index (joint analysis main effects and physical activity interaction)	28448500	rs6752378	chr2:25150116	A=0.466, C=0.534	0.744523	0.889052	NR			2e-18
rs754537	Body mass index in physically active individuals	28448500	rs6752378	chr2:25150116	A=0.466, C=0.534	0.744523	0.889052	0.4641	0.0374	0.027-0.048/2	5e-12
rs754537	Body mass index in physically active individuals	28448500	rs6752378	chr2:25150116	A=0.466, C=0.534	0.744523	0.889052	0.4751	0.0309	0.023-0.039/2	3e-14
rs754537	Body mass index in physically active individuals	28448500	rs6752378	chr2:25150116	A=0.466, C=0.534	0.744523	0.889052	0.481	0.035	0.025-0.045/2	9e-12
rs754537	Body mass index in physically active individuals	28448500	rs6752378	chr2:25150116	A=0.466, C=0.534	0.744523	0.889052	0.4628	0.0332	0.025-0.041/2	4e-15
rs754537	Body mass index	28448500	rs6752378	chr2:25150116	A=0.466, C=0.534	0.744523	0.889052	0.4751	0.036	0.027-0.045/2	9e-15
rs754537	Body mass index	28448500	rs6752378	chr2:25150116	A=0.466, C=0.534	0.744523	0.889052	0.4628	0.0393	0.03-0.049/2	9e-16
rs754537	Body mass index	28448500	rs6752378	chr2:25150116	A=0.466, C=0.534	0.744523	0.889052	0.4628	0.0331	0.026-0.041/2	7e-18
rs754537	Obesity	23563607	rs10182181	chr2:25150296	A=0.534, G=0.466	0.744523	0.889052	0.46	1.08		1e-17
rs754537	Obesity	23563607	rs10182181	chr2:25150296	A=0.534, G=0.466	0.744523	0.889052	0.46	1.05		3e-14
rs754537	Childhood body mass index	26604143	rs10182181	chr2:25150296	A=0.534, G=0.466	0.744523	0.889052	NR			2e-21
rs754537	Body mass index	25673413	rs10182181	chr2:25150296	A=0.534, G=0.466	0.744523	0.889052	0.462	0.031	0.025-0.037/2	9e-24
rs754537	Body mass index	25673413	rs10182181	chr2:25150296	A=0.534, G=0.466	0.744523	0.889052	0.46	0.037	0.029-0.044/2	4e-21
rs754537	Body mass index	25673413	rs10182181	chr2:25150296	A=0.534, G=0.466	0.744523	0.889052	0.463	0.023	0.016-0.031/2	6e-09
rs754537	Body mass index	25673413	rs10182181	chr2:25150296	A=0.534, G=0.466	0.744523	0.889052	0.468	0.031	0.025-0.037/2	8e-26
rs754537	Body mass index (joint analysis main effects and smoking interaction)	28443625	rs10182181	chr2:25150296	A=0.534, G=0.466	0.744523	0.889052	0.5182			1e-18
rs754537	Body mass index (joint analysis main effects and smoking interaction)	28443625	rs10182181	chr2:25150296	A=0.534, G=0.466	0.744523	0.889052	0.5182			4e-12
rs754537	BMI (adjusted for smoking behaviour)	28443625	rs10182181	chr2:25150296	A=0.534, G=0.466	0.744523	0.889052	0.5182	0.0329	0.024-0.042/2	2e-12
rs754537	BMI (adjusted for smoking behaviour)	28443625	rs10182181	chr2:25150296	A=0.534, G=0.466	0.744523	0.889052	0.5182	0.0301	0.023-0.037/2	7e-19
rs754537	Body mass index	26426971	rs10182181	chr2:25150296	A=0.534, G=0.466	0.744523	0.889052	0.538102907902883	0.0310074		2e-30
rs754537	BMI in non-smokers	28443625	rs10182181	chr2:25150296	A=0.534, G=0.466	0.744523	0.889052	0.5182	0.036	0.025-0.047/2	2e-11
rs754537	BMI in non-smokers	28443625	rs10182181	chr2:25150296	A=0.534, G=0.466	0.744523	0.889052	0.5182	0.0325	0.025-0.04/2	3e-16
rs754537	Body mass index	28892062	rs10182181	chr2:25150296	A=0.534, G=0.466	0.744523	0.889052	0.46	0.028	0.024-0.032	3e-32
rs754537	Body size at age 10	32376654	rs10182458	chr2:25150641	A=0.535, G=0.465	0.741159	0.888815	0.513877	0.0359119	0.033-0.039	4e-145
rs754537	Predicted visceral adipose tissue	31501611	rs10182458	chr2:25150641	A=0.535, G=0.465	0.741159	0.888815	0.4866	0.0261409	0.021-0.031	6e-26
rs754537	Waist-hip ratio	30595370	rs7569646	chr2:25152800	A=0.658, G=0.342	0.4308	0.876749	NR			3e-08
rs754537	Body fat rate	38116116	rs2384054	chr2:25156773	C=0.47, T=0.53	0.772052	0.898139	NR			3e-14
rs754537	Body mass index	20935630	rs713586	chr2:25158008	C=0.47, T=0.53	0.772052	0.898139	0.47	0.14	0.10-0.18/2	6e-22
rs754537	Body mass index	28892062	rs713586	chr2:25158008	C=0.47, T=0.53	0.772052	0.898139	0.511	0.025	0.019-0.031	5e-13
rs754537	Obese vs. thin	30677029	rs6738433	chr2:25159501	C=0.447, G=0.553	0.858007	0.991435	0.439245	1.19	1.14-1.24	3e-17
rs754537	Weight	38116116	rs4343432	chr2:25161236	A=0.553, G=0.447	0.858007	0.991435	NR			4e-09
rs754537	Hip circumference	38116116	rs4343432	chr2:25161236	A=0.553, G=0.447	0.858007	0.991435	NR			2e-09
rs754537	Reticulocyte fraction of red cells	32888494	rs4430895	chr2:25161386	C=0.554, T=0.446	0.854531	0.991416	0.479404	0.0150753	0.011-0.02	2e-11
rs754537	Personality traits or cognitive traits (multivariate analysis)	37365406	rs3731623	chr2:25163783	C=0.467, T=0.533	0.94571	1	NR			8e-10
rs754537	Pubertal anthropometrics	23449627	rs1172294	chr2:25169200	A=0.532, G=0.468	0.949494	1	0.45	0.08	0.053-0.107	1e-08
rs754537	Height	20881960	rs4665736	chr2:25187599	C=0.467, T=0.533	0.94571	1	0.54	0.029		7e-16
rs754537	Height	25429064	rs4665736	chr2:25187599	C=0.467, T=0.533	0.94571	1	0.55	0.037	0.023-0.051	1e-08
rs754537	Waist-hip ratio	30239722	rs6749646	chr2:25193998	A=0.795, T=0.205	0.277717	1	0.7801	0.021	0.017-0.025	6e-22
rs754537	Height	28552196	rs2196792	chr2:25259953	A=0.213, G=0.787	0.281013	0.981989	0.2265	0.0432	0.028-0.058	1e-08
rs754537	Breast cancer	29059683	rs1971136	chr2:25291539	C=0.465, T=0.535	0.907533	0.983528	0.5264	0.0381	0.025-0.051	5e-09
rs754537	Type 1 diabetes	21980299	rs478222	chr2:25301755	A=0.553, T=0.447	0.568879	0.87067	0.59	1.22		4e-09
rs754537	Height	28552196	rs519111	chr2:25333735	C=0.445, T=0.555	0.569599	0.874733	0.5805	0.0479	0.035-0.06	1e-13
rs754537	Height	23563607	rs13428823	chr2:25373298	A=0.617, G=0.383	0.25442	0.665279	0.37	1.17		6e-12
rs754537	Red vs. brown/black hair color	30531825	rs76645364	chr2:25393388	A=0.795, G=0.205	0.167889	0.838562	0.8164	1.10497		1e-10
rs754537	Breast cancer	29059683	rs113953597	chr2:25445286	A=0.22, G=0.78	0.192578	0.858924	0.2188	0.0446	0.029-0.06	1e-08
rs754537	Height	25282103	rs2289195	chr2:25463483	A=0.432, G=0.568	0.168722	0.488734	0.43	0.038	0.032-0.044	2e-37
rs754537	Height (maximum, inv-normal transformed)	39024449	rs2289195	chr2:25463483	A=0.432, G=0.568	0.168722	0.488734	0.5947	0.05166	0.045-0.058	1e-51
rs754537	Height	28552196	rs13427672	chr2:25473311	A=0.438, G=0.562	0.177822	0.49569	0.4193	0.0523	0.04-0.065	5e-16
rs754537	Multi-trait sex score	37277458	rs1369703	chr2:25481898	C=0.433, T=0.567	0.18373	0.508975	NR			1e-12
rs6556304	Height	30595370	rs244711	chr5:176509193	C=0.338, T=0.662	0.118254	0.741848	NR			8e-202
rs6556304	Multi-trait sex score	37277458	rs2456173	chr5:176514595	C=0.768, T=0.232	0.105771	0.913069	NR			1e-08
rs6556304	Hip shape (DXA scan)	30320955	rs1966265	chr5:176516631	A=0.18, G=0.82	0.245287	0.685988	0.38	0.13	0.1-0.16	4e-20
rs6556304	Multi-trait sex score	37277458	rs1966265	chr5:176516631	A=0.18, G=0.82	0.245287	0.685988	NR			5e-13
rs6556304	Height	20881960	rs422421	chr5:176517326	C=0.768, T=0.232	0.105771	0.913069	0.22	0.031		1e-12
rs6556304	Height	25282103	rs422421	chr5:176517326	C=0.768, T=0.232	0.105771	0.913069	0.218	0.034	0.026-0.042	2e-20
rs6556304	Height	28552196	rs422421	chr5:176517326	C=0.768, T=0.232	0.105771	0.913069	0.2258	0.0487	0.033-0.065	2e-09
rs6556304	Height	38116116	rs2011077	chr5:176521456	C=0.821, T=0.179	0.248024	0.692137	NR			5e-13
rs6556304	Height (maximum, inv-normal transformed)	39024449	rs2011077	chr5:176521456	C=0.821, T=0.179	0.248024	0.692137	0.7978	0.07549	0.067-0.084	3e-67
rs6556304	Height	28552196	rs2011077	chr5:176521456	C=0.821, T=0.179	0.248024	0.692137	0.2336	0.0462	0.03-0.062	2e-08
rs6556304	Fat-free mass	30593698	rs183041	chr5:176526270	A=0.692, G=0.308	0.15623	0.912882	NR	0.15182	0.1-0.2	9e-10
rs6556304	Multi-trait sex score	37277458	rs244720	chr5:176533520	C=0.608, T=0.392	0.239445	0.940023	NR			1e-11
rs6556304	Multi-trait sex score	37277458	rs244720	chr5:176533520	C=0.608, T=0.392	0.239445	0.940023	NR			3e-12
rs6556304	Multi-trait sex score	37277458	rs72813153	chr5:176603588	A=0.889, T=0.111	0.247126	0.911194	NR			2e-09
rs6556304	White blood cell count	38116116	rs10068127	chr5:176631787	G=0.881, T=0.119	0.270652	0.917114	NR			1e-11
rs6556304	High density lipoprotein cholesterol levels	29083408	rs28932178	chr5:176637576	C=0.144, T=0.856	0.354445	0.941204	NR	0.0165261	0.011-0.022	1e-10
rs6556304	High density lipoprotein cholesterol levels	29083408	rs28932178	chr5:176637576	C=0.144, T=0.856	0.354445	0.941204	0.15	0.025		4e-09
rs6556304	Type 2 diabetes	32541925	rs4343858	chr5:176679407	A=0.167, G=0.833	0.40655	0.92388	0.7216	0.0295	0.021-0.038	5e-11
rs6556304	Type 2 diabetes	38374256	rs3088050	chr5:176726635	A=0.166, G=0.834	0.40325	0.923424	0.74783			9e-19
rs6556304	Waist circumference adjusted for BMI (joint analysis main effects and physical activity interaction)	28448500	rs3088050	chr5:176726635	A=0.166, G=0.834	0.40325	0.923424	0.215			1e-09
rs6556304	Waist circumference adjusted for BMI (joint analysis main effects and physical activity interaction)	28448500	rs3088050	chr5:176726635	A=0.166, G=0.834	0.40325	0.923424	0.215			3e-10
rs6556304	Waist circumference adjusted for body mass index	28448500	rs3088050	chr5:176726635	A=0.166, G=0.834	0.40325	0.923424	0.215	0.031	0.022-0.04	1e-12
rs6556304	Waist circumference adjusted for body mass index	28448500	rs3088050	chr5:176726635	A=0.166, G=0.834	0.40325	0.923424	0.2143	0.0448	0.031-0.058	5e-11
rs6556304	Waist circumference adjusted for body mass index	28448500	rs3088050	chr5:176726635	A=0.166, G=0.834	0.40325	0.923424	0.2143	0.0329	0.024-0.042	6e-13
rs6556304	Waist circumference adjusted for body mass index	28448500	rs3088050	chr5:176726635	A=0.166, G=0.834	0.40325	0.923424	0.215	0.0403	0.028-0.053	3e-10
rs6556304	Waist circumference adjusted for body mass index	28448500	rs3088050	chr5:176726635	A=0.166, G=0.834	0.40325	0.923424	0.215	0.0427	0.03-0.055	5e-11
rs6556304	Waist circumference adjusted for BMI (joint analysis main effects and physical activity interaction)	28448500	rs3088050	chr5:176726635	A=0.166, G=0.834	0.40325	0.923424	0.2143			1e-10
rs6556304	Waist circumference adjusted for BMI (joint analysis main effects and physical activity interaction)	28448500	rs3088050	chr5:176726635	A=0.166, G=0.834	0.40325	0.923424	0.2143			6e-12
rs6556304	Waist-to-hip ratio adjusted for BMI x sex x age interaction (4df test)	26426971	rs3088050	chr5:176726635	A=0.166, G=0.834	0.40325	0.923424	0.21			1e-08
rs6556304	Waist circumference adjusted for BMI in active individuals	28448500	rs3088050	chr5:176726635	A=0.166, G=0.834	0.40325	0.923424	0.2143	0.0327	0.023-0.043	3e-10
rs6556304	Waist circumference adjusted for BMI in active individuals	28448500	rs3088050	chr5:176726635	A=0.166, G=0.834	0.40325	0.923424	0.215	0.0318	0.022-0.042	3e-10
rs6556304	Waist circumference adjusted for BMI (joint analysis main effects and physical activity interaction)	28448500	rs3088050	chr5:176726635	A=0.166, G=0.834	0.40325	0.923424	0.215			6e-12
rs6556304	Sex hormone-binding globulin levels adjusted for BMI	32042192	rs1128287	chr5:176728458	G=0.197, T=0.803	0.501636	0.928237	0.7773760000000001	0.0053864	0.0034-0.0074	2e-09
rs6556304	Sex hormone-binding globulin levels adjusted for BMI	32042192	rs6879874	chr5:176730775	A=0.254, T=0.746	0.319952	0.628123	0.724183	0.0075198	0.0048-0.0102	2e-09
rs6556304	Sex hormone-binding globulin levels	32042192	rs6879874	chr5:176730775	A=0.254, T=0.746	0.319952	0.628123	0.724183	0.00772869	0.0046-0.0108	3e-08
rs6556304	Heel bone mineral density	30598549	rs72813180	chr5:176732537	C=0.885, G=0.115	0.251944	0.902007	0.846053	0.0158648	0.011-0.021	7e-10
rs6556304	Heel bone mineral density	30595370	rs111251222	chr5:176735612	A=0.807, G=0.193	0.464679	0.904785	NR			1e-10
rs6556304	Anthropometric traits	30166351	rs111251222	chr5:176735612	A=0.807, G=0.193	0.464679	0.904785	0.261	0.03424	0.03-0.038	3e-67
rs6556304	Anthropometric traits (multi-trait analysis)	30166351	rs111251222	chr5:176735612	A=0.807, G=0.193	0.464679	0.904785	NR			2e-36
rs6556304	Lymphocyte percentage of white cells	27863252	rs13190036	chr5:176737720	A=0.107, G=0.893	0.228752	0.894748	0.8923	0.0423985	0.031-0.054	3e-13
rs6556304	Neutrophil percentage of white cells	27863252	rs13190036	chr5:176737720	A=0.107, G=0.893	0.228752	0.894748	0.8923	0.0393082	0.028-0.051	1e-11
rs6556304	Neutrophil percentage of white cells	32888494	rs12659737	chr5:176742506	C=0.841, T=0.159	0.152518	0.582609	0.839719	0.0290111	0.023-0.035	8e-22
rs6556304	Lymphocyte percentage of white cells	32888494	rs12659737	chr5:176742506	C=0.841, T=0.159	0.152518	0.582609	0.839749	0.0316651	0.026-0.038	1e-25
rs6556304	Reticulocyte count	32888494	rs35630910	chr5:176757841	A=0.69, C=0.31	0.146862	0.88098	0.284575	0.0160092	0.011-0.021	1e-10
rs6556304	Anthropometric traits (multi-trait analysis)	30166351	rs4976686	chr5:176772736	G=0.328, T=0.672	0.698586	0.900123	NR			5e-27
rs6556304	Anthropometric traits	30166351	rs4976686	chr5:176772736	G=0.328, T=0.672	0.698586	0.900123	0.448	0.02757	0.024-0.031	1e-48
rs6556304	Height	30595370	rs7713145	chr5:176781209	A=0.319, G=0.681	0.154246	0.884317	NR			1e-22
rs6556304	White blood cell count	30595370	rs7713145	chr5:176781209	A=0.319, G=0.681	0.154246	0.884317	NR			1e-08
rs6556304	Stem cell growth factor beta levels	27989323	rs17876031	chr5:176831119	A=0.311, G=0.689	0.153382	0.405696	NR	0.1514	0.1-0.2	2e-09
rs6556304	Serum metabolite levels	33031748	rs1801020	chr5:176836532	A=0.225, G=0.775	0.26162	0.616482	0.342206	0.24	0.19-0.29	2e-22
rs6556304	Serum metabolite levels	33031748	rs1801020	chr5:176836532	A=0.225, G=0.775	0.26162	0.616482	0.342206	0.343	0.3-0.39	2e-45
rs6556304	Serum metabolite levels	33031748	rs1801020	chr5:176836532	A=0.225, G=0.775	0.26162	0.616482	0.342206	0.305	0.26-0.35	5e-35
rs6556304	Serum metabolite levels	33031748	rs1801020	chr5:176836532	A=0.225, G=0.775	0.26162	0.616482	0.342206	0.343	0.3-0.39	2e-45
rs6556304	Serum metabolite levels	33031748	rs1801020	chr5:176836532	A=0.225, G=0.775	0.26162	0.616482	0.342206	0.24	0.19-0.29	2e-22
rs6556304	Serum metabolite levels	33031748	rs1801020	chr5:176836532	A=0.225, G=0.775	0.26162	0.616482	0.342206	0.305	0.26-0.35	5e-35
rs6556304	Neuropilin-2 levels	34857772	rs1801020	chr5:176836532	A=0.225, G=0.775	0.26162	0.616482	0.2336	0.2408	0.18-0.3	3e-14
rs6556304	beta-nerve growth factor levels	34857772	rs1801020	chr5:176836532	A=0.225, G=0.775	0.26162	0.616482	0.2326	0.2569	0.19-0.32	1e-15
rs6556304	Interleukin-16 levels	27989323	rs1801020	chr5:176836532	A=0.225, G=0.775	0.26162	0.616482	NR	0.1733	0.12-0.23	5e-10
rs6556304	MAP2 protein levels	39789286	rs1801020	chr5:176836532	A=0.225, G=0.775	0.26162	0.616482	0.7454525	0.0460169	0.032-0.06	9e-12
rs6556304	Protein NDRG1 levels	34857772	rs2731674	chr5:176839890	G=0.775, T=0.225	0.256311	0.610194	0.2384	0.2707	0.21-0.33	2e-17
rs6556304	Metabolite levels	22286219	rs2545801	chr5:176841339	C=0.769, T=0.231	0.237423	0.577404	NR	0.12	0.081-0.159	9e-11
rs6556304	Activated partial thromboplastin time	22703881	rs2545801	chr5:176841339	C=0.769, T=0.231	0.237423	0.577404	NR	1.68	1.48-1.88	6e-88
rs6556304	Glycine levels	30837465	rs2545801	chr5:176841339	C=0.769, T=0.231	0.237423	0.577404	0.747	0.042	0.028-0.056	7e-14
rs6556304	L-arginine levels	27656708	rs2545801	chr5:176841339	C=0.769, T=0.231	0.237423	0.577404	0.16	2.2	0.83-3.57μ/()	1e-12
rs6556304	Circulating vasoactive peptide levels	23381795	rs2731672	chr5:176842474	C=0.773, T=0.227	0.25686	0.607382	0.24	0.022	0.018-0.026/	6e-24
rs6556304	Circulating vasoactive peptide levels	23381795	rs2731672	chr5:176842474	C=0.773, T=0.227	0.25686	0.607382	0.24	4.61	4.09-5.13/	1e-67
rs6556304	Activated partial thromboplastin time	20303064	rs2731672	chr5:176842474	C=0.773, T=0.227	0.25686	0.607382	0.27	0.45	0.37-0.53	2e-30
rs6556304	Metabolite levels	22916037	rs2731672	chr5:176842474	C=0.773, T=0.227	0.25686	0.607382	0.27			3e-14
rs6556304	ADP-ribosyl cyclase/cyclic ADP-ribose hydrolase 1 levels	34857772	rs2731672	chr5:176842474	C=0.773, T=0.227	0.25686	0.607382	0.2346	0.3233	0.26-0.38	6e-26
rs6556304	Circulating chromogranin peptide levels	28011710	rs2731672	chr5:176842474	C=0.773, T=0.227	0.25686	0.607382	NR	0.389	0.30-0.47	2e-19
rs6556304	X-11792 levels	27073872	rs2731672	chr5:176842474	C=0.773, T=0.227	0.25686	0.607382	NR	0.356799	0.26-0.45	8e-13
rs112949822	Intraocular pressure	30054594	rs73220177	chr5:108046700	A=0.082, G=0.918	0.82198	0.959776	NR	0.1511	0.1-0.2	8e-10
rs112949822	Height (maximum, inv-normal transformed)	39024449	rs79536589	chr5:108084113	A=0.09, G=0.91	1	1	0.9239	0.06481	0.052-0.078	6e-23
rs112949822	Pulse pressure	27841878	rs62361303	chr5:108102727	C=0.831, T=0.169	0.476228	0.986776	NR	0.235		2e-11
rs112949822	Pulse pressure	38689001	rs79409628	chr5:108113740	G=0.91, T=0.09	0.975982	0.987918	NR	0.3237	0.26-0.38	1e-25
rs112949822	Waist circumference adjusted for body mass index	25673412	rs10041657	chr5:108152428	A=0.225, G=0.775	0.333586	0.985827	0.2215	0.0251	0.017-0.033	3e-10
rs112949822	Waist circumference adjusted for BMI (joint analysis main effects and smoking interaction)	28443625	rs10041657	chr5:108152428	A=0.225, G=0.775	0.333586	0.985827	0.2268			1e-08
rs112949822	PR interval	32439900	rs6889995	chr5:108210304	A=0.778, G=0.222	0.339411	0.985881	0.2205	0.4443	0.29-0.6	4e-08
rs112949822	Multi-trait sex score	37277458	rs75421844	chr5:108220554	C=0.092, T=0.908	0.92964	0.975783	NR			1e-10
rs112949822	Multi-trait sex score	37277458	rs10050490	chr5:108221775	A=0.777, G=0.223	0.337452	0.985863	NR			2e-08
rs112949822	White blood cell count	30595370	rs9326754	chr5:108248885	C=0.901, T=0.099	0.362116	0.633942	NR			1e-10
rs11621587	Mean platelet volume	32888493	rs78440108	chr14:93070286	C=0.825, T=0.175	0.926265	0.972354	0.820422	0.023796	0.019-0.029	6e-21
rs11621587	Eosinophil count	27863252	rs72699818	chr14:93077611	C=0.177, T=0.823	0.939654	0.972664	0.1825	0.0336562	0.025-0.043	4e-13
rs11621587	Monocyte count	27863252	rs72699818	chr14:93077611	C=0.177, T=0.823	0.939654	0.972664	0.1827	0.0346663	0.026-0.044	8e-14
rs11621587	eosinophil (absolute count, mean, inv-norm transformed)	39024449	rs8010344	chr14:93086918	A=0.822, G=0.178	1	1	0.855	0.03861	0.029-0.048	3e-16
rs11621587	eosinophil (absolute count, maximum, inv-norm transformed)	39024449	rs8010344	chr14:93086918	A=0.822, G=0.178	1	1	0.855	0.03789	0.029-0.047	1e-16
rs11621587	White blood cell count	32888493	rs11621587	chr14:93098339	C=0.178, G=0.822	1	1	0.176954			1e-35
rs11621587	Neutrophil count	32888493	rs11621587	chr14:93098339	C=0.178, G=0.822	1	1	0.177471			1e-30
rs11621587	FEV1	30804560	rs11621587	chr14:93098339	C=0.178, G=0.822	1	1	0.1821	0.0343	0.028-0.04	1e-29
rs11621587	Lung function (FVC)	30804560	rs11621587	chr14:93098339	C=0.178, G=0.822	1	1	0.1821	0.0363	0.03-0.042	1e-32
rs11621587	Paget's disease	21623375	rs10498635	chr14:93103309	C=0.819, T=0.181	0.979949	1	0.82	1.44	1.29-1.60	3e-11
rs11621587	White blood cell count	32888493	rs10498635	chr14:93103309	C=0.819, T=0.181	0.979949	1	0.18322	0.031169	0.026-0.036	7e-39
rs11621587	Neutrophil count	32888493	rs10498635	chr14:93103309	C=0.819, T=0.181	0.979949	1	0.183683	0.030199	0.025-0.035	9e-34
rs11621587	Pulse pressure	38689001	rs10498635	chr14:93103309	C=0.819, T=0.181	0.979949	1	NR	0.1322	0.088-0.176	3e-09
rs11621587	Breast cancer	29059683	rs11627032	chr14:93104072	C=0.265, T=0.735	0.599074	1	0.75	1.04167	1.02-1.06()	4e-11
rs11621587	Chronic obstructive pulmonary disease	30804561	rs72699855	chr14:93105953	C=0.186, G=0.814	0.94796	1	0.81	1.08	1.05-1.11	5e-09
rs11621587	Brain morphology (min-P)	32665545	rs1075472	chr14:93108131	A=0.816, G=0.184	0.960548	1	NR			7e-09
rs11621587	Subcortical volume (min-P)	32665545	rs1075472	chr14:93108131	A=0.816, G=0.184	0.960548	1	NR			2e-09
rs11621587	Mean platelet volume	32888493	rs1075472	chr14:93108131	A=0.816, G=0.184	0.960548	1	0.814538			8e-19
rs11621587	Serum alkaline phosphatase levels	33547301	rs734206	chr14:93108464	C=0.301, T=0.699	0.502181	1	0.71	5.7	-	1e-08
rs11621587	White blood cell count	27863252	rs11624512	chr14:93111120	C=0.814, T=0.186	0.94796	1	0.1921	0.03408	0.025-0.043	8e-14
rs11621587	Granulocyte count	27863252	rs11624512	chr14:93111120	C=0.814, T=0.186	0.94796	1	0.1921	0.0334173	0.024-0.042	2e-13
rs11621587	Sum eosinophil basophil counts	27863252	rs11624512	chr14:93111120	C=0.814, T=0.186	0.94796	1	0.192	0.0342676	0.025-0.043	4e-14
rs11621587	Myeloid white cell count	27863252	rs11624512	chr14:93111120	C=0.814, T=0.186	0.94796	1	0.1921	0.0359314	0.027-0.045	4e-15
rs11621587	Mean platelet volume	32888494	rs578113254	chr14:93112311	A=0.165, G=0.835	0.89969	0.992672	0.164228	0.0241215	0.018-0.03	7e-15
rs11621587	Plateletcrit	27863252	rs112560164	chr14:93112924	A=0.185, G=0.815	0.95422	1	0.1912	0.0353542	0.026-0.044	3e-14
rs11621587	OMD protein levels	39789286	rs7151531	chr14:93113547	C=0.303, T=0.697	0.497469	1	0.29461277	0.0390455	0.028-0.051	2e-13
rs11621587	Sum neutrophil eosinophil counts	27863252	rs72699866	chr14:93114787	A=0.186, G=0.814	0.94796	1	0.1917	0.0333794	0.024-0.042	3e-13
rs11621587	Neutrophil count	27863252	rs72699866	chr14:93114787	A=0.186, G=0.814	0.94796	1	0.1918	0.031116	0.022-0.04	9e-12
rs11621587	Bone mineral density (paediatric, lower limb)	24945404	rs754388	chr14:93115410	C=0.813, G=0.187	0.928869	0.993129	0.82	0.13	0.091-0.169	1e-10
rs11621587	Bone mineral density (paediatric, total body less head)	24945404	rs754388	chr14:93115410	C=0.813, G=0.187	0.928869	0.993129	0.82	0.12	0.081-0.159	3e-09
rs11621587	Bone mineral density (paediatric, lower limb)	24945404	rs754388	chr14:93115410	C=0.813, G=0.187	0.928869	0.993129	NR	0.1351	0.091-0.179	2e-09
rs11621587	Chronic obstructive pulmonary disease (moderate to severe)	24621683	rs754388	chr14:93115410	C=0.813, G=0.187	0.928869	0.993129	0.83			5e-09
rs11621587	Post bronchodilator FEV1/FVC ratio	26634245	rs754388	chr14:93115410	C=0.813, G=0.187	0.928869	0.993129	0.829	0.014		6e-09
rs11621587	Monocyte count	32888493	rs754388	chr14:93115410	C=0.813, G=0.187	0.928869	0.993129	0.812622			9e-34
rs11621587	Monocyte count	32888493	rs754388	chr14:93115410	C=0.813, G=0.187	0.928869	0.993129	0.810895	0.030305	0.026-0.035	6e-36
rs11621587	Monocyte count	32888494	rs754388	chr14:93115410	C=0.813, G=0.187	0.928869	0.993129	0.188924	0.0265629	0.021-0.032	1e-20
rs11621587	Chronic obstructive pulmonary disease	28166215	rs754388	chr14:93115410	C=0.813, G=0.187	0.928869	0.993129	0.82	1.15	1.11,1.20	5e-14
rs11621587	TB-LM or TBLH-BMD (pleiotropy)	28743860	rs754388	chr14:93115410	C=0.813, G=0.187	0.928869	0.993129	0.18			3e-08
rs11621587	Neutrophil count	32888494	rs72699870	chr14:93116351	C=0.194, T=0.806	0.887756	0.99307	0.195085	0.0269309	0.021-0.032	8e-22
rs11621587	Lymphocyte percentage of white cells	32888494	rs72699870	chr14:93116351	C=0.194, T=0.806	0.887756	0.99307	0.19512	0.0227754	0.017-0.028	5e-16
rs11621587	Post bronchodilator FEV1/FVC ratio	26634245	rs117068593	chr14:93118229	C=0.813, T=0.187	0.928869	0.993129	0.168	0.015		2e-08
rs11621587	Plateletcrit	32888494	rs117068593	chr14:93118229	C=0.813, T=0.187	0.928869	0.993129	0.189459	0.0291913	0.024-0.035	5e-24
rs11621587	Platelet distribution width	32888494	rs117068593	chr14:93118229	C=0.813, T=0.187	0.928869	0.993129	0.189469	0.0232193	0.017-0.029	4e-14
rs11621587	White blood cell count	32888494	rs117068593	chr14:93118229	C=0.813, T=0.187	0.928869	0.993129	0.189251	0.0218408	0.016-0.028	4e-13
rs11621587	Subcortical volume (MOSTest)	32665545	rs117068593	chr14:93118229	C=0.813, T=0.187	0.928869	0.993129	NR			1e-09
rs11621587	Eosinophil count	30595370	rs117068593	chr14:93118229	C=0.813, T=0.187	0.928869	0.993129	NR			1e-22
rs11621587	Lung function (FEV1)	26635082	rs117068593	chr14:93118229	C=0.813, T=0.187	0.928869	0.993129	NR	0.035	0.023-0.047	2e-08
rs9379084	estimated glomerular filtration rate (eGFR, maximum, inv-norm transformed)	39024449	rs4959431	chr6:7197346	A=0.418, G=0.582	0.120459	0.754335	0.5769	0.01893	0.014-0.024	2e-12
rs9379084	estimated glomerular filtration rate (eGFR, minimum, inv-norm transformed)	39024449	rs4959431	chr6:7197346	A=0.418, G=0.582	0.120459	0.754335	0.5769	0.01985	0.015-0.025	3e-14
rs9379084	estimated glomerular filtration rate (eGFR, mean, inv-norm transformed)	39024449	rs4959431	chr6:7197346	A=0.418, G=0.582	0.120459	0.754335	0.5769	0.02098	0.016-0.026	8e-15
rs9379084	Neutrophil count	32888493	rs6936191	chr6:7201660	C=0.625, T=0.375	0.124325	0.699368	0.608046	0.018088	0.014-0.022	1e-19
rs9379084	Type 2 diabetes	32499647	rs9379084	chr6:7231843	A=0.132, G=0.868	1	1	0.799	1.07	1.05-1.09	2e-14
rs9379084	Type 2 diabetes	32541925	rs9379084	chr6:7231843	A=0.132, G=0.868	1	1	0.843	0.0715	0.059-0.084	5e-31
rs9379084	Type 2 diabetes	32541925	rs9379084	chr6:7231843	A=0.132, G=0.868	1	1	0.8803	0.0747	0.06-0.09	4e-22
rs9379084	Bioavailable testosterone levels	32042192	rs9379084	chr6:7231843	A=0.132, G=0.868	1	1	0.11583500000000002	0.0224985	0.014-0.031	3e-08
rs9379084	Sex hormone-binding globulin levels adjusted for BMI	32042192	rs9379084	chr6:7231843	A=0.132, G=0.868	1	1	0.884204	0.012719	0.0088-0.0166	2e-10
rs9379084	Sex hormone-binding globulin levels	32042192	rs9379084	chr6:7231843	A=0.132, G=0.868	1	1	0.884204	0.0148429	0.01-0.019	3e-10
rs9379084	Sex hormone-binding globulin levels adjusted for BMI	32042192	rs9379084	chr6:7231843	A=0.132, G=0.868	1	1	0.884644	0.0161934	0.013-0.02	2e-20
rs9379084	Sex hormone-binding globulin levels	32042192	rs9379084	chr6:7231843	A=0.132, G=0.868	1	1	0.884644	0.0153264	0.011-0.019	1e-15
rs9379084	Heel bone mineral density	30595370	rs9379084	chr6:7231843	A=0.132, G=0.868	1	1	NR			8e-36
rs9379084	Height	30595370	rs9379084	chr6:7231843	A=0.132, G=0.868	1	1	NR			4e-65
rs9379084	Heel bone mineral density	30598549	rs9379084	chr6:7231843	A=0.132, G=0.868	1	1	0.895148	0.0340199	0.028-0.04	1e-30
rs9379084	Sex hormone-binding globulin levels adjusted for BMI	32042192	rs9379084	chr6:7231843	A=0.132, G=0.868	1	1	0.884415	0.0138383	0.011-0.016	5e-26
rs9379084	Sex hormone-binding globulin levels	32042192	rs9379084	chr6:7231843	A=0.132, G=0.868	1	1	0.884415	0.0145332	0.012-0.017	5e-23
rs9379084	Type 2 diabetes	29632382	rs9379084	chr6:7231843	A=0.132, G=0.868	1	1	0.887	1.1	1.07-1.13	2e-12
rs9379084	Type 2 diabetes (adjusted for BMI)	29632382	rs9379084	chr6:7231843	A=0.132, G=0.868	1	1	0.884	1.1	1.07-1.13	2e-17
rs9379084	Type 2 diabetes (adjusted for BMI)	29632382	rs9379084	chr6:7231843	A=0.132, G=0.868	1	1	0.887	1.09	1.06-1.12	2e-13
rs9379084	Type 2 diabetes	29632382	rs9379084	chr6:7231843	A=0.132, G=0.868	1	1	0.884	1.08	1.06-1.11	1e-13
rs9379084	Offspring birth weight	31043758	rs9379084	chr6:7231843	A=0.132, G=0.868	1	1	0.883436	0.040696	0.031-0.05	1e-16
rs9379084	Type 2 diabetes	38374256	rs9379084	chr6:7231843	A=0.132, G=0.868	1	1	0.87617			7e-56
rs9379084	Glucose (fasting status unknown, mean, inv-norm transformed)	39024449	rs9379084	chr6:7231843	A=0.132, G=0.868	1	1	0.8905	0.04461	0.035-0.054	1e-19
rs11668582	MFAP4 protein levels	39789286	rs2303729	chr19:41111069	A=0.464, G=0.536	0.693304	0.877265	0.4348623	0.0391326	0.028-0.051	6e-13
rs11668582	Problematic tobacco use	37250466	rs2303728	chr19:41114065	G=0.772, T=0.228	0.33208	0.937798	NR			8e-10
rs11668582	diastolic blood pressure (DBP, mean, inv-normal transformed)	39024449	rs62107911	chr19:41126447	A=0.659, G=0.341	0.589278	0.942898	0.653	0.01939	0.014-0.025	1e-12
rs11668582	Red blood cell count	32888494	rs41512448	chr19:41133844	C=0.189, T=0.811	0.255261	0.92503	0.17322	0.0198919	0.014-0.026	1e-11
rs9909152	Height	30595370	rs113252144	chr17:62483931	C=0.926, T=0.074	0.234893	0.848762	NR			2e-27
rs9909152	Joint mobility (Beighton score)	27182965	rs6504249	chr17:62676149	A=0.266, G=0.734	0.505834	0.868529	NR	0.072	0.097-0.048	9e-09
rs9909152	Lung function (FEV1/FVC)	30804560	rs11653958	chr17:62686730	A=0.735, G=0.265	0.508625	0.868707	0.7425	0.0197	0.014-0.025	9e-13
rs9909152	Lung function (FVC)	30804560	rs11653958	chr17:62686730	A=0.735, G=0.265	0.508625	0.868707	0.7425	0.0171	0.012-0.022	3e-10
rs9909152	Pulse pressure	38689001	rs2428352	chr17:62694738	A=0.259, G=0.741	0.52582	0.869765	NR	0.1398	0.1-0.18	5e-12
rs7854962	Birth weight	31043758	rs7854962	chr9:96900505	C=0.794, G=0.206	1	1	0.784881	0.021679	0.015-0.028	1e-11
rs7854962	Heel bone mineral density	30598549	rs7866254	chr9:96903469	A=0.208, G=0.792	0.964001	0.987805	0.786463	0.0169292	0.012-0.021	1e-13
rs7854962	Heel bone mineral density	30595370	rs10761318	chr9:96905904	C=0.212, G=0.788	0.941033	0.987743	NR			4e-23
rs7854962	Type 2 diabetes	38374256	rs10821304	chr9:96910815	A=0.23, G=0.77	0.794554	0.956104	0.24844			1e-18
rs7854962	Type 2 diabetes	32541925	rs10993072	chr9:96915002	C=0.675, T=0.325	0.50014	0.964213	0.6647	0.0315	0.023-0.04	3e-14
rs7854962	Type 2 diabetes	30054458	rs10114341	chr9:96919182	C=0.435, T=0.565	0.19101	0.977809	0.440754140705696	0.0409	0.027-0.055	1e-08
rs7854962	Type 2 diabetes	32541925	rs10821311	chr9:96943059	A=0.324, G=0.676	0.502468	0.964265	0.681	0.0358	0.026-0.045	4e-13
rs7854962	Mean spheric corpuscular volume	32888494	rs35485933	chr9:97034214	-=0.434, AA=0.566	0.157812	0.683978	0.555537	0.0163772	0.012-0.021	3e-13
rs7854962	Mean reticulocyte volume	32888494	rs3118754	chr9:97050947	C=0.388, T=0.612	0.170226	0.644975	0.391363	0.0257965	0.021-0.03	4e-29
rs7854962	Red cell distribution width	30595370	rs10821339	chr9:97086467	A=0.391, G=0.609	0.167199	0.643237	NR			5e-18
rs7854962	Red cell distribution width	32888493	rs7047279	chr9:97249230	C=0.553, T=0.447	0.139059	0.659107	0.426121			1e-22
rs7854962	Red cell distribution width	32888493	rs7047279	chr9:97249230	C=0.553, T=0.447	0.139059	0.659107	0.428751	0.019793	0.016-0.024	4e-25
rs425102	Serum alkaline phosphatase levels	33547301	rs252761	chr5:77380723	G=0.401, T=0.599	0.177462	0.988389	0.59	5.55	-	3e-08
rs425102	Type 2 diabetes	38374256	rs252761	chr5:77380723	G=0.401, T=0.599	0.177462	0.988389	0.42482			3e-12
rs425102	Adult body size	32376654	rs252749	chr5:77389973	A=0.214, G=0.786	0.988204	0.994085	0.754126	0.00951744	0.0064-0.0126	2e-09
rs425102	Lung function (FEV1)	30061609	rs252746	chr5:77392117	A=0.786, G=0.214	0.988204	0.994085	0.78	20.05	13.29-26.81	6e-09
rs425102	Lung function (FVC)	30061609	rs252746	chr5:77392117	A=0.786, G=0.214	0.988204	0.994085	NR	25.37	17.67-33.07	1e-10
rs425102	Lung function (FVC)	30804560	rs425102	chr5:77396400	G=0.214, T=0.786	1	1	0.7597	0.0209	0.015-0.026	3e-14
rs425102	FEV1	30804560	rs425102	chr5:77396400	G=0.214, T=0.786	1	1	0.7597	0.0159	0.011-0.021	7e-09
rs425102	Body size at age 10	32376654	rs1422067	chr5:77424836	C=0.798, T=0.202	0.930076	1	0.762745	0.0108803	0.0077-0.0141	4e-11
rs425102	Multi-trait sex score	37277458	rs72776432	chr5:77432807	C=0.803, T=0.197	0.901554	1	NR			3e-09
rs425102	Height (maximum, inv-normal transformed)	39024449	rs17192447	chr5:77435063	C=0.196, T=0.804	0.895892	1	0.8116	0.04019	0.031-0.049	4e-18
rs425102	Height	36224396	rs2052477	chr5:77437342	A=0.197, G=0.803	0.901554	1	0.2172	0.0265	0.025-0.028	1e-269
rs425102	Lung function (FVC)	30061609	rs72776440	chr5:77440196	C=0.197, G=0.803	0.901554	1	0.21	21.3	15.01-27.59	3e-11
rs425102	Lung function (FVC)	30061609	rs72776440	chr5:77440196	C=0.197, G=0.803	0.901554	1	0.22	24.97	17.62-32.32	3e-11
rs425102	Waist-hip ratio	30595370	rs72776445	chr5:77446725	C=0.196, T=0.804	0.895892	1	NR			3e-09
rs425102	Fat-free mass	30593698	rs12513481	chr5:77450828	C=0.2, G=0.8	0.884081	0.981018	NR	0.17664	0.13-0.23	8e-12
rs425102	Lung function (FEV1)	30061609	rs12513481	chr5:77450828	C=0.2, G=0.8	0.884081	0.981018	NR	18.87	12.44-25.3	9e-09
rs425102	Lung function (FVC)	30061609	rs12513481	chr5:77450828	C=0.2, G=0.8	0.884081	0.981018	0.23	25.01	17.68-32.34	2e-11
rs425102	Red cell distribution width	30595370	rs10065892	chr5:77563263	A=0.353, G=0.647	0.136731	0.960459	NR			2e-08
rs798490	Multi-trait sex score	37277458	rs1724888	chr7:2741019	C=0.72, G=0.28	0.265416	0.516455	NR			4e-10
rs798490	Offspring birth weight	31043758	rs1724889	chr7:2741021	A=0.267, G=0.733	0.282058	0.549985	0.740268	0.022838	0.016-0.03	3e-10
rs798490	Multi-trait sex score	37277458	rs798470	chr7:2742097	C=0.62, T=0.38	0.131019	0.739441	NR			2e-08
rs798490	Multi-trait sex score	37277458	rs10257934	chr7:2749790	G=0.275, T=0.725	0.313191	0.568005	NR			1e-14
rs798490	Multi-trait sex score	37277458	rs10257934	chr7:2749790	G=0.275, T=0.725	0.313191	0.568005	NR			1e-10
rs798490	Chronic obstructive pulmonary disease	30804561	rs798565	chr7:2752152	A=0.279, G=0.721	0.768828	0.881159	0.71	1.07	1.04-1.09	4e-09
rs798490	Multi-trait sex score	37277458	rs10950842	chr7:2753929	A=0.535, C=0.465	0.330229	0.984809	NR			3e-09
rs798490	Multi-trait sex score	37277458	rs4719647	chr7:2756721	A=0.597, G=0.403	0.42765	0.858046	NR			2e-13
rs798490	Birth weight	31043758	rs4719648	chr7:2756832	C=0.597, T=0.403	0.42765	0.858046	0.576729	0.019079	0.014-0.024	3e-13
rs798490	Monocyte count	32888493	rs798563	chr7:2757867	A=0.715, C=0.285	0.744706	0.871455	0.290744			1e-14
rs798490	Monocyte count	32888493	rs798563	chr7:2757867	A=0.715, C=0.285	0.744706	0.871455	0.297123	0.017561	0.013-0.022	3e-17
rs798490	Monocyte count	32888494	rs798563	chr7:2757867	A=0.715, C=0.285	0.744706	0.871455	0.300278	0.0189739	0.014-0.024	5e-15
rs798490	Multi-trait sex score	37277458	rs798561	chr7:2758224	C=0.577, T=0.423	0.220029	0.874832	NR			2e-14
rs798490	Multi-trait sex score	37277458	rs798561	chr7:2758224	C=0.577, T=0.423	0.220029	0.874832	NR			3e-09
rs798490	Height	38116116	rs798558	chr7:2758935	G=0.297, T=0.703	0.825995	0.944692	NR			6e-18
rs798490	White blood cell count	32888493	rs798555	chr7:2759473	C=0.292, T=0.708	0.846679	0.945081	0.294964	0.018842	0.015-0.023	5e-20
rs798490	White blood cell count	30595370	rs798555	chr7:2759473	C=0.292, T=0.708	0.846679	0.945081	NR			7e-20
rs798490	Height	23563607	rs798554	chr7:2759795	C=0.703, T=0.297	0.825995	0.944692	0.68	1.24		4e-23
rs798490	Height	31217584	rs798554	chr7:2759795	C=0.703, T=0.297	0.825995	0.944692	NR	0.0479645	0.035-0.061	8e-13
rs798490	Lymphocyte count	32888494	rs4719654	chr7:2760008	C=0.459, G=0.541	0.278534	0.915363	0.441978	0.0137568	0.0094-0.0181	7e-10
rs798490	Type 2 diabetes	32541925	rs798549	chr7:2760750	A=0.765, C=0.235	0.119969	1	0.282	0.0295	0.019-0.04	1e-08
rs798490	Multi-trait sex score	37277458	rs798549	chr7:2760750	A=0.765, C=0.235	0.119969	1	NR			4e-15
rs798490	Multi-trait sex score	37277458	rs798549	chr7:2760750	A=0.765, C=0.235	0.119969	1	NR			1e-10
rs798490	Heel bone mineral density	30598549	rs798545	chr7:2762386	C=0.706, T=0.294	0.829461	0.939919	0.700607	0.0120008	0.0081-0.0159	2e-09
rs798490	Height	18391951	rs798544	chr7:2763102	C=0.706, T=0.294	0.829461	0.939919	0.72	5.9	6.03-8.77%..	7e-15
rs798490	Height	31217584	rs798544	chr7:2763102	C=0.706, T=0.294	0.829461	0.939919	NR	0.0474686	0.034-0.061	1e-12
rs798490	Heel bone mineral density	30048462	rs798544	chr7:2763102	C=0.706, T=0.294	0.829461	0.939919	NR	0.0139664	0.0096-0.0184	2e-10
rs798490	Plateletcrit	32888494	rs78018097	chr7:2764616	-=0.708, A=0.292	0.846679	0.945081	0.297845	0.0227843	0.018-0.028	2e-20
rs798490	White blood cell count	32888494	rs78018097	chr7:2764616	-=0.708, A=0.292	0.846679	0.945081	0.297598	0.0198716	0.015-0.025	2e-16
rs798490	Diastolic blood pressure	38689001	rs798538	chr7:2765786	C=0.749, T=0.251	0.131515	1	NR	0.117	0.084-0.15	3e-12
rs798490	Hip circumference	25673412	rs798528	chr7:2772431	A=0.695, C=0.305	0.891224	1	0.6847	0.0212	0.014-0.029	2e-08
rs798490	Multi-trait sex score	37277458	rs33932857	chr7:2775718	A=0.307, G=0.693	0.143059	0.907967	NR			2e-08
rs798490	Multi-trait sex score	37277458	rs208356	chr7:2775825	A=0.708, T=0.292	0.161628	1	NR			2e-08
[truncated: 5,380 more rows]

## Sheet: GWASCatalog_Removed_SNPs- S3B
Rsid	Trait	Chr	Pos	P	OR or BETA	MAPPED_GENE	PUBMEDID	STUDY ACCESSION
rs140791	Body size (confirmatory factor analysis Factor 21)	6	104942908	1e-24	NA	LIN28B	38965376	GCST90309355
rs1776897	Height	6	34227234	8E-11	0.12	CYCSP55 - HMGA1	19343178	GCST000372
rs1776897	Height	6	34227234	1e-08	8.8	CYCSP55 - HMGA1	18391951	GCST000175
rs1776897	Height	6	34227234	2E-29	0.088	CYCSP55 - HMGA1	25429064	GCST002702
rs1776897	Waist circumference adjusted for BMI (adjusted for smoking behaviour)	6	34227234	7E-17	0.0536	CYCSP55 - HMGA1	28443625	GCST004500
rs1776897	Waist circumference adjusted for BMI (adjusted for smoking behaviour)	6	34227234	6E-15	0.0647	CYCSP55 - HMGA1	28443625	GCST004500
rs1776897	Waist circumference adjusted for BMI (joint analysis main effects and smoking interaction)	6	34227234	2E-16	NA	CYCSP55 - HMGA1	28443625	GCST004501
rs1776897	Waist circumference adjusted for BMI (joint analysis main effects and smoking interaction)	6	34227234	1E-13	NA	CYCSP55 - HMGA1	28443625	GCST004501
rs1776897	Waist-to-hip ratio adjusted for body mass index	6	34227234	7e-09	0.052	CYCSP55 - HMGA1	25673412	GCST002782
rs1776897	Waist circumference adjusted for body mass index	6	34227234	2E-16	0.0715	CYCSP55 - HMGA1	25673412	GCST004063
rs1776897	Waist circumference adjusted for body mass index	6	34227234	6E-20	0.0613	CYCSP55 - HMGA1	25673412	GCST004063
rs1776897	Waist circumference adjusted for BMI in non-smokers	6	34227234	6E-12	0.0636	CYCSP55 - HMGA1	28443625	GCST004504
rs1776897	Waist circumference adjusted for BMI in non-smokers	6	34227234	2E-14	0.0558	CYCSP55 - HMGA1	28443625	GCST004504
rs1776897	Height	6	34227234	2E-235	NA	CYCSP55 - HMGA1	30595370	GCST007841
rs1776897	Height	6	34227234	9E-20	0.0581781	CYCSP55 - HMGA1	31217584	GCST008053
rs1776897	Multi-trait sum score	6	34227234	3e-09	NA	CYCSP55 - HMGA1	37277458	GCST90270117
rs2131354	Hip circumference adjusted for BMI	4	144678756	2e-09	0.0516	HHIP	28552196	GCST008156
rs2131354	Height	4	144678756	2e-19	0.0599	HHIP	28552196	GCST008163
rs2131354	Offspring birth weight	4	144678756	3e-16	0.025738	HHIP	31043758	GCST008363
rs2131354	height (minimum, inv-normal transformed)	4	144678756	3e-123	0.08449	HHIP	39024449	GCST90479636
rs2131354	height (mean, inv-normal transformed)	4	144678756	5e-133	0.09109	HHIP	39024449	GCST90479635
rs2131354	Whole brain restricted directional diffusion (multivariate analysis)	4	144678756	3e-19	NA	HHIP	35505052	GCST90131905
rs2131354	Femoral neck width	4	144678756	2e-18	0.0659062	HHIP	38477772	GCST90399549
rs2131354	T1 brain MRIs Unsupervised Deep learning derived Imaging Phenotypes (dimension 78)	4	144678756	5e-20	NA	HHIP	38580839	GCST90320641
rs2131354	Hip shape mode 3	4	144678756	4e-09	0.04	HHIP	39574169	GCST90482706
rs2131354	Hip shape mode 7	4	144678756	1e-09	0.04	HHIP	39574169	GCST90482710
rs2131354	What is your weight? (pounds, inv-normal transformed)	4	144678756	3e-35	0.03927	HHIP	39024449	GCST90476469
rs2131354	Weight (minimum, inv-normal transformed)	4	144678756	1e-60	0.04548	HHIP	39024449	GCST90476466
rs2131354	Weight (mean, inv-normal transformed)	4	144678756	2e-69	0.0504	HHIP	39024449	GCST90476463
rs2131354	Weight (minimum, inv-normal transformed)	4	144678756	1e-19	0.02981	HHIP	39024449	GCST90480728
rs2165241	Pseudoexfoliation syndrome	15	73929861	3e-10	4.17	LOXL1	29278698	GCST005347
rs2165241	aparc-a2009s rh area S-orbital-H-Shaped	15	73929861	2e-08	0.055	LOXL1	33875891	GCST90003434
rs2165241	aparc-a2009s rh volume S-orbital-H-Shaped	15	73929861	8e-09	0.056	LOXL1	33875891	GCST90003062
rs2165241	Body size (confirmatory factor analysis Factor 21)	15	73929861	1e-39	NA	LOXL1	38965376	GCST90309355
rs2165241	Height	15	73929861	1e-300	0.0295	LOXL1	36224396	GCST90245848
rs2320125	Waist-to-hip ratio adjusted for BMI	17	63930958	1e-08	NA	CD79B	31669095	GCST009858
rs2320125	Waist-to-hip ratio adjusted for BMI	17	63930958	2e-10	0.012	CD79B	30575882	GCST008733
rs2320125	Waist-to-hip ratio adjusted for BMI	17	63930958	5e-12	0.013	CD79B	30239722	GCST008994
rs2320125	Height	17	63930958	5e-20	0.046	CD79B	35831902	GCST90131910
rs28427480	Neuroticism	9	95502660	9e-13	NA	PTCH1	30595370	GCST007084
rs28427480	Anxiety	9	95502660	1e-25	0.0406302	PTCH1	33859377	GCST012354
rs28427480	Node-level brain connectivity (multivariate analysis)	9	95502660	2e-09	5.98137	PTCH1	36800424	GCST90165317
rs28427480	Lung volume	9	95502660	1e-08	0.066	PTCH1	34128465	GCST90016668
rs28427480	Neuroticism conditioned on highest math class (multi-trait conditioning and joint analysis)	9	95502660	1e-08	NA	PTCH1	33349686	GCST90027242
rs28427480	Neuroticism conditioned on cognitive performance (multi-trait conditioning and joint analysis)	9	95502660	7e-09	NA	PTCH1	33349686	GCST90027239
rs28427480	Well-being spectrum (multivariate analysis)	9	95502660	1e-14	0.0118059	PTCH1	30643256	GCST007341
rs28427480	Hip circumference adjusted for BMI	9	95502660	4e-24	0.0530813	PTCH1	34021172	GCST012227
rs28427480	Personality traits or cognitive traits (multivariate analysis)	9	95502660	4e-17	NA	PTCH1	37365406	GCST90270074
rs28427480	Lung function (FEV1/FVC)	9	95502660	2e-41	13.491	PTCH1	36914875	GCST90244094
rs28427480	Chronic obstructive pulmonary disease liability (machine learning-based score)	9	95502660	6e-12	0.024402	PTCH1	37069358	GCST90244098
rs2885697	Fat-free mass	1	41078607	2e-25	0.24316	SCMH1	30593698	GCST007063
rs2885697	Adventurousness	1	41078607	2e-09	0.0123884	SCMH1	30643258	GCST007324
rs2885697	Fat-free mass	1	41078607	6e-19	0.3279	SCMH1	30593698	GCST007063
rs2885697	General risk tolerance (MTAG)	1	41078607	2e-08	0.0071	SCMH1	30643258	GCST007325
rs2885697	Appendicular lean mass	1	41078607	9e-60	0.0323	SCMH1	33097823	GCST90000025
rs2885697	Atrial fibrillation (MTAG)	1	41078607	1e-09	0.00905514	SCMH1	39537608	GCST90449054
rs2885697	Atrial fibrillation	1	41078607	3e-10	1.04	SCMH1	30061737	GCST006414
rs2885697	Height	1	41078607	2e-88	0.0368871	SCMH1	39134668	GCST90435412
rs2885697	Spread type: Butter and margarine spreads vs oil-based spreads (UKB data field 1428)	1	41078607	4e-08	0.0165073	SCMH1	32193382	GCST90132951
rs2885697	Atrial fibrillation	1	41078607	1e-10	0.0394	SCMH1	36653681	GCST90204201
rs2885697	Whole body fat free mass (UKB data field 23101)	1	41078607	1e-37	0.0178933	SCMH1	38538606	GCST90428120
rs2885697	Atrial fibrillation and flutter (PheCode 427.2)	1	41078607	7e-12	0.03831	SCMH1	39024449	GCST90475967
rs2885697	Atrial fibrillation (PheCode 427.21)	1	41078607	9e-12	0.03885	SCMH1	39024449	GCST90475970
rs2885697	Height (maximum, inv-normal transformed)	1	41078607	3e-197	0.08665	SCMH1	39024449	GCST90475359
rs2885697	height (mean, inv-normal transformed)	1	41078607	1e-212	0.09067	SCMH1	39024449	GCST90475362
rs2885697	What is your height? (cm, inv-normal transformed)	1	41078607	5e-128	0.07979	SCMH1	39024449	GCST90475368
rs2885697	Multi-trait sex score	1	41078607	6e-14	NA	SCMH1	37277458	GCST90270116
rs2885697	Multi-trait sex score	1	41078607	9e-17	NA	SCMH1	37277458	GCST90270118
rs2885697	Lung function (forced vital capacity)	1	41078607	2e-11	6.715	SCMH1	36914875	GCST90244093
rs2885697	Cardioembolic stroke (MTAG)	1	41078607	1e-08	5.67	SCMH1	35872910	GCST90132228
rs2885697	Atrial fibrillation (MTAG)	1	41078607	3e-10	0.009	SCMH1	35872910	GCST90132229
rs2885697	white blood cell count (WBC, mean, inv-norm transformed)	1	41078607	1e-12	0.02104	SCMH1	39024449	GCST90476454
rs2885697	What is your weight? (pounds, inv-normal transformed)	1	41078607	4e-16	0.02694	SCMH1	39024449	GCST90476469
rs2885697	Weight (minimum, inv-normal transformed)	1	41078607	2e-26	0.03066	SCMH1	39024449	GCST90476466
rs2885697	Weight (maximum, inv-normal transformed)	1	41078607	2e-25	0.03142	SCMH1	39024449	GCST90476460
rs2885697	white blood cell count (WBC, minimum, inv-norm transformed)	1	41078607	9e-13	0.02089	SCMH1	39024449	GCST90476457
rs2885697	Weight (mean, inv-normal transformed)	1	41078607	8e-29	0.03322	SCMH1	39024449	GCST90476463
rs2885697	Weight (mean, inv-normal transformed)	1	41078607	4e-13	0.02595	SCMH1	39024449	GCST90480727
rs72755233	Waist circumference adjusted for body mass index	15	100152748	1e-71	NA	ADAMTS17	31669095	GCST009867
rs72755233	Height	15	100152748	3e-256	NA	ADAMTS17	30595370	GCST007841
rs72755233	Central corneal thickness	15	100152748	4e-10	4.083	ADAMTS17	31798171	GCST009414
rs72755233	Height	15	100152748	2e-12	0.082	ADAMTS17	28552196	GCST008163
rs72755233	Body mass index	15	100152748	1e-08	NA	ADAMTS17	31669095	GCST009871
rs72755233	Intraocular pressure	15	100152748	1e-21	0.23	ADAMTS17	29235454	GCST005170
rs72755233	Body mass index	15	100152748	4e-08	NA	ADAMTS17	30595370	GCST007039
rs72755233	Body fat distribution (arm fat ratio)	15	100152748	1e-17	0.04615	ADAMTS17	30664634	GCST007293
rs72755233	Body fat distribution (arm fat ratio)	15	100152748	5e-18	0.03345	ADAMTS17	30664634	GCST007293
rs72755233	Body fat distribution (arm fat ratio)	15	100152748	4e-14	0.0181	ADAMTS17	30664634	GCST007293
rs72755233	Body fat distribution (leg fat ratio)	15	100152748	2e-36	0.0646	ADAMTS17	30664634	GCST007295
rs72755233	Body fat distribution (leg fat ratio)	15	100152748	8e-26	0.04174	ADAMTS17	30664634	GCST007295
rs72755233	Body fat distribution (trunk fat ratio)	15	100152748	5e-53	0.07978	ADAMTS17	30664634	GCST007294
rs72755233	Body fat distribution (trunk fat ratio)	15	100152748	2e-40	0.05284	ADAMTS17	30664634	GCST007294
rs72755233	Appendicular lean mass	15	100152748	4e-11	0.0695253	ADAMTS17	31761296	GCST009577
rs72755233	Intraocular pressure	15	100152748	3e-45	0.305	ADAMTS17	29617998	GCST005580
rs72755233	Central corneal thickness (MTAG)	15	100152748	2e-67	6.88149	ADAMTS17	35446358	GCST90102518
rs72755233	Corneal resistance factor (MTAG)	15	100152748	5e-88	0.125123	ADAMTS17	35446358	GCST90102517
rs72755233	Corneal resistance factor	15	100152748	8e-54	0.217251	ADAMTS17	33311554	GCST90100568
rs72755233	Corneal resistance factor	15	100152748	9e-48	NA	ADAMTS17	33311554	GCST90308682
rs72755233	Corneal resistance factor	15	100152748	1e-08	0.16	ADAMTS17	30894546	GCST008318
rs72755233	Corneal resistance factor	15	100152748	1e-95	0.234	ADAMTS17	32716492	GCST011390
rs72755233	Body size at age 10	15	100152748	2e-15	0.0176324	ADAMTS17	32376654	GCST010989
rs72755233	Body size (confirmatory factor analysis Factor 21)	15	100152748	5e-76	NA	ADAMTS17	38965376	GCST90309355
rs72755233	Intraocular pressure (confirmatory factor analysis Factor 26)	15	100152748	1e-21	NA	ADAMTS17	38965376	GCST90309360
rs72755233	Waist circumference adjusted for body mass index	15	100152748	1e-35	0.0606071	ADAMTS17	34021172	GCST012226
rs72755233	A body shape index	15	100152748	2e-10	0.028546	ADAMTS17	34021172	GCST90020024
rs72755233	Carpal tunnel syndrome	15	100152748	2e-15	1.18	ADAMTS17	30833571	GCST007581
rs72755233	Height	15	100152748	1e-134	0.0642	ADAMTS17	34594039	GCST90018959
rs72755233	Hip circumference adjusted for BMI	15	100152748	8e-30	0.0549049	ADAMTS17	34021172	GCST012227
rs72755233	What is your height? (cm, inv-normal transformed)	15	100152748	6e-91	0.1585	ADAMTS17	39024449	GCST90479637
rs72755233	Height (maximum, inv-normal transformed)	15	100152748	2e-128	0.1748	ADAMTS17	39024449	GCST90479634
rs72755233	Body surface area	15	100152748	1e-35	0.00789028	ADAMTS17	36502284	GCST90245995
rs72755233	height (minimum, inv-normal transformed)	15	100152748	6e-122	0.1654	ADAMTS17	39024449	GCST90479636
rs72755233	height (mean, inv-normal transformed)	15	100152748	7e-132	0.18	ADAMTS17	39024449	GCST90479635
rs72755233	Carpal tunnel syndrome	15	100152748	2e-10	0.1095	ADAMTS17	34594039	GCST90018813
rs72755233	Weight	15	100152748	8e-11	0.0211	ADAMTS17	34594039	GCST90018949
rs72755233	Height (maximum, inv-normal transformed)	15	100152748	0	0.2266	ADAMTS17	39024449	GCST90475359
rs72755233	height (minimum, inv-normal transformed)	15	100152748	0	0.2126	ADAMTS17	39024449	GCST90475365
rs72755233	height (mean, inv-normal transformed)	15	100152748	0	0.2376	ADAMTS17	39024449	GCST90475362
rs72755233	What is your height? (cm, inv-normal transformed)	15	100152748	0	0.1924	ADAMTS17	39024449	GCST90475368
rs72755233	Multi-trait sex score	15	100152748	1e-20	NA	ADAMTS17	37277458	GCST90270118
rs72755233	Multi-trait sex score	15	100152748	6e-22	NA	ADAMTS17	37277458	GCST90270116
rs72755233	Carpal tunnel syndrome	15	100152748	3e-19	1.10076	ADAMTS17	35332129	GCST90104786
rs72755233	Childhood body mass index	15	100152748	6e-14	0.0247801	ADAMTS17	37280435	GCST90301649
rs72755233	Body mass index	15	100152748	1e-08	0.0167171	ADAMTS17	37280435	GCST90301650
rs72755233	A body shape index	15	100152748	5e-11	0.0321347	ADAMTS17	34021172	GCST012231
rs72755233	Hip circumference adjusted for BMI	15	100152748	3e-38	0.0575146	ADAMTS17	34021172	GCST90020028
rs72755233	Height	15	100152748	3e-215	0.0859188	ADAMTS17	39134668	GCST90435412
rs72755233	Waist circumference adjusted for body mass index	15	100152748	9e-31	0.0518359	ADAMTS17	34021172	GCST90020029
rs72755233	FEV1	15	100152748	3e-39	NA	ADAMTS17	36641522	GCST90270081
rs72755233	FVC	15	100152748	3e-45	NA	ADAMTS17	36641522	GCST90270083
rs72755233	Peak expiratory flow	15	100152748	5e-10	NA	ADAMTS17	36641522	GCST90270085
rs72755233	Weight (minimum, inv-normal transformed)	15	100152748	3e-30	0.04967	ADAMTS17	39024449	GCST90476466
rs72755233	What is your weight? (pounds, inv-normal transformed)	15	100152748	2e-19	0.04488	ADAMTS17	39024449	GCST90476469
rs72755233	Weight (maximum, inv-normal transformed)	15	100152748	3e-30	0.05184	ADAMTS17	39024449	GCST90476460
rs72755233	Weight (mean, inv-normal transformed)	15	100152748	1e-33	0.05441	ADAMTS17	39024449	GCST90476463
rs72755233	Weight (mean, inv-normal transformed)	15	100152748	2e-11	0.04405	ADAMTS17	39024449	GCST90480727
rs72755233	Weight (minimum, inv-normal transformed)	15	100152748	8e-12	0.04174	ADAMTS17	39024449	GCST90480728

## Sheet: LDlink_Retained_SNPs-Table S3C
Query	GWAS Trait	PMID	RS Number	Position (GRCh37)	Alleles	R2	D'	Risk Allele	Effect Size (95% CI)	Beta or OR	P-value
rs7952436	Multi-trait sex score	37277458	rs1201342	chr11:66608521	C=0.819, G=0.181	0.15485003249272516	0.6815111861544956	NR			2E-8
rs7952436	Multi-trait sex score	37277458	rs35099456	chr11:66649527	C=0.054, G=0.946	0.5447280497241784	0.8409423297363532	NR			3E-33
rs7952436	Multi-trait sex score	37277458	rs34469991	chr11:66703817	A=0.941, G=0.059	0.5661455083027397	0.8180272416475227	NR			1E-24
rs7952436	Bone mineral density mean	37500982	rs34469991	chr11:66703817	A=0.941, G=0.059	0.5661455083027397	0.8180272416475227	NR			4E-19
rs7952436	Red blood cell count	32888494	rs56088284	chr11:66899619	A=0.928, G=0.072	0.9256744875465948	0.9843900319647457	0.0831960000000001	0.039830707	0.032-0.048	2E-23
rs7952436	Red blood cell count	32888493	rs56088284	chr11:66899619	A=0.928, G=0.072	0.9256744875465948	0.9843900319647457	0.081236	0.039098	0.032-0.046	1E-30
rs7952436	Red blood cell count	32888493	rs56088284	chr11:66899619	A=0.928, G=0.072	0.9256744875465948	0.9843900319647457	0.0779348			1E-27
rs7952436	Height	28270201	rs56088284	chr11:66899619	A=0.928, G=0.072	0.9256744875465948	0.9843900319647457	0.0927763	0.007186769	0.0048-0.0096	4E-9
rs7952436	Prostate cancer	33398198	rs12785905	chr11:66951965	C=0.051, G=0.949	0.6654178958026513	0.9578964990478582	NR	1.123	1.08-1.16	2E-10
rs7952436	Red blood cell count	30595370	rs7952436	chr11:67024534	C=0.931, T=0.069	1.0	1.0	NR			3E-22
rs7952436	Height	30595370	rs7952436	chr11:67024534	C=0.931, T=0.069	1.0	1.0	NR			4E-262
rs7952436	Fat-free mass	30593698	rs7952436	chr11:67024534	C=0.931, T=0.069	1.0	1.0	NR	0.39525	0.32-0.47	7E-23
rs7952436	Fat-free mass	30593698	rs7952436	chr11:67024534	C=0.931, T=0.069	1.0	1.0	NR	0.28663	0.2-0.37	5E-11
rs7952436	Fat-free mass	30593698	rs7952436	chr11:67024534	C=0.931, T=0.069	1.0	1.0	NR	0.48078	0.36-0.61	5E-14
rs7952436	Multi-trait sex score	37277458	rs7952436	chr11:67024534	C=0.931, T=0.069	1.0	1.0	NR			3E-39
rs7952436	Height (maximum, inv-normal transformed)	39024449	rs7952436	chr11:67024534	C=0.931, T=0.069	1.0	1.0	0.9388	0.1906	0.17-0.21	3E-119
rs7952436	Height	28270201	rs7952436	chr11:67024534	C=0.931, T=0.069	1.0	1.0	0.0896	0.008747779	0.0063-0.0112	2E-12
rs7952436	Bone mineral density mean	37500982	rs34695471	chr11:67076064	A=0.055, G=0.945	0.7853670430820342	1.0	NR			6E-58
rs7952436	Mean spheric corpuscular volume	32888494	rs76335321	chr11:67097778	C=0.065, T=0.935	0.8770729031687159	0.966964945406781	0.082567	0.059976004	0.052-0.068	7E-48
rs7952436	Red cell distribution width	32888494	rs76335321	chr11:67097778	C=0.065, T=0.935	0.8770729031687159	0.966964945406781	0.082561	0.03068315	0.023-0.039	4E-14
rs7952436	Red cell distribution width	30595370	rs76335321	chr11:67097778	C=0.065, T=0.935	0.8770729031687159	0.966964945406781	NR			2E-21
rs7952436	Red cell distribution width	32888493	rs76335321	chr11:67097778	C=0.065, T=0.935	0.8770729031687159	0.966964945406781	0.923463			1E-18
rs7952436	Mean reticulocyte volume	32888494	rs61734601	chr11:67184725	A=0.069, G=0.931	0.9691221343080632	0.9844400105176867	0.083099	0.057028495	0.049-0.065	7E-43
rs7952436	Mean corpuscular hemoglobin	32888494	rs61734601	chr11:67184725	A=0.069, G=0.931	0.9691221343080632	0.9844400105176867	0.083076	0.04488837	0.037-0.053	4E-28
rs7952436	Mean corpuscular volume	32888494	rs61734601	chr11:67184725	A=0.069, G=0.931	0.9691221343080632	0.9844400105176867	0.083062	0.0548712	0.048-0.062	1E-38
rs7952436	Height	28552196	rs61734601	chr11:67184725	A=0.069, G=0.931	0.9691221343080632	0.9844400105176867	0.0767	0.0877	0.061-0.115	2E-10
rs7952436	Height	28270201	rs61734601	chr11:67184725	A=0.069, G=0.931	0.9691221343080632	0.9844400105176867	0.0931281	0.007811173	0.0054-0.0102	2E-10
rs7952436	Multi-trait sex score	37277458	rs182384458	chr11:67194720	A=0.023, C=0.977	0.2887634724852584	0.9533200315530602	NR			4E-9
rs7952436	Multi-trait sex score	37277458	rs12795957	chr11:67242216	A=0.048, G=0.952	0.5640983183056756	0.9105300604766987	NR			1E-31
rs7952436	Multi-trait sex score	37277458	rs12795957	chr11:67242216	A=0.048, G=0.952	0.5640983183056756	0.9105300604766987	NR			6E-16
rs7952436	Multi-trait sex score	37277458	rs35632190	chr11:67441143	G=0.956, T=0.044	0.31062717926436545	0.707189288832832	NR			6E-17
rs7952436	Multi-trait sex score	37277458	rs10400314	chr11:67483972	C=0.049, T=0.951	0.2550052369040573	0.6056018992442228	NR			2E-12
rs7952436	Multi-trait sex score	37277458	rs1201342	chr11:66608521	C=0.819, G=0.181	0.15485003249272516	0.6815111861544956	NR			2E-8
rs7952436	Multi-trait sex score	37277458	rs35099456	chr11:66649527	C=0.054, G=0.946	0.5447280497241784	0.8409423297363532	NR			3E-33
rs7952436	Multi-trait sex score	37277458	rs34469991	chr11:66703817	A=0.941, G=0.059	0.5661455083027397	0.8180272416475227	NR			1E-24
rs7952436	Bone mineral density mean	37500982	rs34469991	chr11:66703817	A=0.941, G=0.059	0.5661455083027397	0.8180272416475227	NR			4E-19
rs7952436	Red blood cell count	32888494	rs56088284	chr11:66899619	A=0.928, G=0.072	0.9256744875465948	0.9843900319647457	0.0831960000000001	0.039830707	0.032-0.048	2E-23
rs7952436	Red blood cell count	32888493	rs56088284	chr11:66899619	A=0.928, G=0.072	0.9256744875465948	0.9843900319647457	0.081236	0.039098	0.032-0.046	1E-30
rs7952436	Red blood cell count	32888493	rs56088284	chr11:66899619	A=0.928, G=0.072	0.9256744875465948	0.9843900319647457	0.0779348			1E-27
rs7952436	Height	28270201	rs56088284	chr11:66899619	A=0.928, G=0.072	0.9256744875465948	0.9843900319647457	0.0927763	0.007186769	0.0048-0.0096	4E-9
rs7952436	Prostate cancer	33398198	rs12785905	chr11:66951965	C=0.051, G=0.949	0.6654178958026513	0.9578964990478582	NR	1.123	1.08-1.16	2E-10
rs7952436	Red blood cell count	30595370	rs7952436	chr11:67024534	C=0.931, T=0.069	1.0	1.0	NR			3E-22
rs7952436	Height	30595370	rs7952436	chr11:67024534	C=0.931, T=0.069	1.0	1.0	NR			4E-262
rs7952436	Fat-free mass	30593698	rs7952436	chr11:67024534	C=0.931, T=0.069	1.0	1.0	NR	0.39525	0.32-0.47	7E-23
rs7952436	Fat-free mass	30593698	rs7952436	chr11:67024534	C=0.931, T=0.069	1.0	1.0	NR	0.28663	0.2-0.37	5E-11
rs7952436	Fat-free mass	30593698	rs7952436	chr11:67024534	C=0.931, T=0.069	1.0	1.0	NR	0.48078	0.36-0.61	5E-14
rs7952436	Multi-trait sex score	37277458	rs7952436	chr11:67024534	C=0.931, T=0.069	1.0	1.0	NR			3E-39
rs7952436	Height (maximum, inv-normal transformed)	39024449	rs7952436	chr11:67024534	C=0.931, T=0.069	1.0	1.0	0.9388	0.1906	0.17-0.21	3E-119
rs7952436	Height	28270201	rs7952436	chr11:67024534	C=0.931, T=0.069	1.0	1.0	0.0896	0.008747779	0.0063-0.0112	2E-12
rs7952436	Bone mineral density mean	37500982	rs34695471	chr11:67076064	A=0.055, G=0.945	0.7853670430820342	1.0	NR			6E-58
rs7952436	Mean spheric corpuscular volume	32888494	rs76335321	chr11:67097778	C=0.065, T=0.935	0.8770729031687159	0.966964945406781	0.082567	0.059976004	0.052-0.068	7E-48
rs7952436	Red cell distribution width	32888494	rs76335321	chr11:67097778	C=0.065, T=0.935	0.8770729031687159	0.966964945406781	0.082561	0.03068315	0.023-0.039	4E-14
rs7952436	Red cell distribution width	30595370	rs76335321	chr11:67097778	C=0.065, T=0.935	0.8770729031687159	0.966964945406781	NR			2E-21
rs7952436	Red cell distribution width	32888493	rs76335321	chr11:67097778	C=0.065, T=0.935	0.8770729031687159	0.966964945406781	0.923463			1E-18
rs7952436	Mean reticulocyte volume	32888494	rs61734601	chr11:67184725	A=0.069, G=0.931	0.9691221343080632	0.9844400105176867	0.083099	0.057028495	0.049-0.065	7E-43
rs7952436	Mean corpuscular hemoglobin	32888494	rs61734601	chr11:67184725	A=0.069, G=0.931	0.9691221343080632	0.9844400105176867	0.083076	0.04488837	0.037-0.053	4E-28
rs7952436	Mean corpuscular volume	32888494	rs61734601	chr11:67184725	A=0.069, G=0.931	0.9691221343080632	0.9844400105176867	0.083062	0.0548712	0.048-0.062	1E-38
rs7952436	Height	28552196	rs61734601	chr11:67184725	A=0.069, G=0.931	0.9691221343080632	0.9844400105176867	0.0767	0.0877	0.061-0.115	2E-10
rs7952436	Height	28270201	rs61734601	chr11:67184725	A=0.069, G=0.931	0.9691221343080632	0.9844400105176867	0.0931281	0.007811173	0.0054-0.0102	2E-10
rs7952436	Multi-trait sex score	37277458	rs182384458	chr11:67194720	A=0.023, C=0.977	0.2887634724852584	0.9533200315530602	NR			4E-9
rs7952436	Multi-trait sex score	37277458	rs12795957	chr11:67242216	A=0.048, G=0.952	0.5640983183056756	0.9105300604766987	NR			1E-31
rs7952436	Multi-trait sex score	37277458	rs12795957	chr11:67242216	A=0.048, G=0.952	0.5640983183056756	0.9105300604766987	NR			6E-16
rs7952436	Multi-trait sex score	37277458	rs35632190	chr11:67441143	G=0.956, T=0.044	0.31062717926436545	0.707189288832832	NR			6E-17
rs7952436	Multi-trait sex score	37277458	rs10400314	chr11:67483972	C=0.049, T=0.951	0.2550052369040573	0.6056018992442228	NR			2E-12
rs7952436	Multi-trait sex score	37277458	rs1201342	chr11:66608521	C=0.819, G=0.181	0.15485003249272516	0.6815111861544956	NR			2E-8
rs7952436	Multi-trait sex score	37277458	rs35099456	chr11:66649527	C=0.054, G=0.946	0.5447280497241784	0.8409423297363532	NR			3E-33
rs7952436	Multi-trait sex score	37277458	rs34469991	chr11:66703817	A=0.941, G=0.059	0.5661455083027397	0.8180272416475227	NR			1E-24
rs7952436	Bone mineral density mean	37500982	rs34469991	chr11:66703817	A=0.941, G=0.059	0.5661455083027397	0.8180272416475227	NR			4E-19
rs7952436	Red blood cell count	32888494	rs56088284	chr11:66899619	A=0.928, G=0.072	0.9256744875465948	0.9843900319647457	0.0831960000000001	0.039830707	0.032-0.048	2E-23
rs7952436	Red blood cell count	32888493	rs56088284	chr11:66899619	A=0.928, G=0.072	0.9256744875465948	0.9843900319647457	0.081236	0.039098	0.032-0.046	1E-30
rs7952436	Red blood cell count	32888493	rs56088284	chr11:66899619	A=0.928, G=0.072	0.9256744875465948	0.9843900319647457	0.0779348			1E-27
rs7952436	Height	28270201	rs56088284	chr11:66899619	A=0.928, G=0.072	0.9256744875465948	0.9843900319647457	0.0927763	0.007186769	0.0048-0.0096	4E-9
rs7952436	Prostate cancer	33398198	rs12785905	chr11:66951965	C=0.051, G=0.949	0.6654178958026513	0.9578964990478582	NR	1.123	1.08-1.16	2E-10
rs7952436	Red blood cell count	30595370	rs7952436	chr11:67024534	C=0.931, T=0.069	1.0	1.0	NR			3E-22
rs7952436	Height	30595370	rs7952436	chr11:67024534	C=0.931, T=0.069	1.0	1.0	NR			4E-262
rs7952436	Fat-free mass	30593698	rs7952436	chr11:67024534	C=0.931, T=0.069	1.0	1.0	NR	0.39525	0.32-0.47	7E-23
rs7952436	Fat-free mass	30593698	rs7952436	chr11:67024534	C=0.931, T=0.069	1.0	1.0	NR	0.28663	0.2-0.37	5E-11
rs7952436	Fat-free mass	30593698	rs7952436	chr11:67024534	C=0.931, T=0.069	1.0	1.0	NR	0.48078	0.36-0.61	5E-14
rs7952436	Multi-trait sex score	37277458	rs7952436	chr11:67024534	C=0.931, T=0.069	1.0	1.0	NR			3E-39
rs7952436	Height (maximum, inv-normal transformed)	39024449	rs7952436	chr11:67024534	C=0.931, T=0.069	1.0	1.0	0.9388	0.1906	0.17-0.21	3E-119
rs7952436	Height	28270201	rs7952436	chr11:67024534	C=0.931, T=0.069	1.0	1.0	0.0896	0.008747779	0.0063-0.0112	2E-12
rs7952436	Bone mineral density mean	37500982	rs34695471	chr11:67076064	A=0.055, G=0.945	0.7853670430820342	1.0	NR			6E-58
rs7952436	Mean spheric corpuscular volume	32888494	rs76335321	chr11:67097778	C=0.065, T=0.935	0.8770729031687159	0.966964945406781	0.082567	0.059976004	0.052-0.068	7E-48
rs7952436	Red cell distribution width	32888494	rs76335321	chr11:67097778	C=0.065, T=0.935	0.8770729031687159	0.966964945406781	0.082561	0.03068315	0.023-0.039	4E-14
rs7952436	Red cell distribution width	30595370	rs76335321	chr11:67097778	C=0.065, T=0.935	0.8770729031687159	0.966964945406781	NR			2E-21
rs7952436	Red cell distribution width	32888493	rs76335321	chr11:67097778	C=0.065, T=0.935	0.8770729031687159	0.966964945406781	0.923463			1E-18
rs7952436	Mean reticulocyte volume	32888494	rs61734601	chr11:67184725	A=0.069, G=0.931	0.9691221343080632	0.9844400105176867	0.083099	0.057028495	0.049-0.065	7E-43
rs7952436	Mean corpuscular hemoglobin	32888494	rs61734601	chr11:67184725	A=0.069, G=0.931	0.9691221343080632	0.9844400105176867	0.083076	0.04488837	0.037-0.053	4E-28
rs7952436	Mean corpuscular volume	32888494	rs61734601	chr11:67184725	A=0.069, G=0.931	0.9691221343080632	0.9844400105176867	0.083062	0.0548712	0.048-0.062	1E-38
rs7952436	Height	28552196	rs61734601	chr11:67184725	A=0.069, G=0.931	0.9691221343080632	0.9844400105176867	0.0767	0.0877	0.061-0.115	2E-10
rs7952436	Height	28270201	rs61734601	chr11:67184725	A=0.069, G=0.931	0.9691221343080632	0.9844400105176867	0.0931281	0.007811173	0.0054-0.0102	2E-10
rs7952436	Multi-trait sex score	37277458	rs182384458	chr11:67194720	A=0.023, C=0.977	0.2887634724852584	0.9533200315530602	NR			4E-9
rs7952436	Multi-trait sex score	37277458	rs12795957	chr11:67242216	A=0.048, G=0.952	0.5640983183056756	0.9105300604766987	NR			1E-31
rs7952436	Multi-trait sex score	37277458	rs12795957	chr11:67242216	A=0.048, G=0.952	0.5640983183056756	0.9105300604766987	NR			6E-16
rs7952436	Multi-trait sex score	37277458	rs35632190	chr11:67441143	G=0.956, T=0.044	0.31062717926436545	0.707189288832832	NR			6E-17
rs7952436	Multi-trait sex score	37277458	rs10400314	chr11:67483972	C=0.049, T=0.951	0.2550052369040573	0.6056018992442228	NR			2E-12
rs76993203	Red blood cell count	30595370	rs13428770	chr2:242471730	C=0.763, G=0.237	0.108162	0.570009	NR			5e-09
rs76993203	Inflammatory bowel disease	28067908	rs76527535	chr2:242484701	C=0.729, T=0.271	0.132567	0.575626	0.745	1.09	1.06-1.12	3e-08
rs76993203	Multi-trait sex score	37277458	rs77278412	chr2:242492109	A=0.264, T=0.736	0.386141	1	NR			5e-10
rs76993203	Multi-trait sex score	37277458	rs13423154	chr2:242495346	C=0.6, T=0.4	0.714966	1	NR			7e-10
rs76993203	Lung function (FVC)	30804560	rs6733504	chr2:242495953	A=0.501, G=0.499	0.926934	0.995884	0.5464	0.0191	0.014-0.024	7e-16
rs76993203	FEV1	30804560	rs6733504	chr2:242495953	A=0.501, G=0.499	0.926934	0.995884	0.5464	0.0167	0.012-0.021	1e-12
rs76993203	Height (maximum, inv-normal transformed)	39024449	rs876531	chr2:242500662	C=0.516, T=0.484	0.984156	0.996003	0.5072	0.03217	0.026-0.039	9e-22
rs76993203	Planum temporale asymmetry index	31887566	rs7420166	chr2:242506733	A=0.286, G=0.714	0.413729	0.979886	0.259	6.1577		8e-10
rs12571363	Fat-free mass	30593698	rs11200607	chr10:124154626	C=0.77, T=0.23	0.140307	0.595886	NR	0.15757	0.11-0.21	7e-10
rs12571363	Migraine	27322543	rs2223089	chr10:124210160	C=0.092, G=0.908	0.844201	0.987981	0.92	1.07527	1.05-1.1	3e-08
rs774735	MSR1 protein levels	39789286	rs2470872	chr3:98688564	A=0.439, T=0.561	0.11716	0.555899	0.57660323	0.0612592	0.051-0.072	2e-36
rs774735	LYVE1 protein levels	39789286	rs7615628	chr3:98697729	A=0.44, G=0.56	0.115141	0.549978	0.57666224	0.045819	0.034-0.057	1e-16
rs774735	Lung function (FVC)	30061609	rs1404098	chr3:98806782	A=0.734, T=0.266	0.669827	0.944635	0.71	15.93	10.58-21.28	5e-09
rs774735	Lung function (FVC)	30061609	rs6778584	chr3:98815640	C=0.266, T=0.734	0.669827	0.944635	NR	15.77	10.44-21.1	7e-09
rs774735	FEV1	30804560	rs12497779	chr3:98822050	G=0.746, T=0.254	0.681238	0.982612	0.2334	0.0298	0.024-0.035	4e-27
rs774735	Lung function (FVC)	30804560	rs12497779	chr3:98822050	G=0.746, T=0.254	0.681238	0.982612	0.2334	0.0319	0.026-0.037	2e-30
rs774735	MSR1 protein levels	39789286	rs2470872	chr3:98688564	A=0.439, T=0.561	0.11716	0.555899	0.57660323	0.0612592	0.051-0.072	2e-36
rs774735	LYVE1 protein levels	39789286	rs7615628	chr3:98697729	A=0.44, G=0.56	0.115141	0.549978	0.57666224	0.045819	0.034-0.057	1e-16
rs774735	Lung function (FVC)	30061609	rs1404098	chr3:98806782	A=0.734, T=0.266	0.669827	0.944635	0.71	15.93	10.58-21.28	5e-09
rs774735	Lung function (FVC)	30061609	rs6778584	chr3:98815640	C=0.266, T=0.734	0.669827	0.944635	NR	15.77	10.44-21.1	7e-09
rs774735	FEV1	30804560	rs12497779	chr3:98822050	G=0.746, T=0.254	0.681238	0.982612	0.2334	0.0298	0.024-0.035	4e-27
rs774735	Lung function (FVC)	30804560	rs12497779	chr3:98822050	G=0.746, T=0.254	0.681238	0.982612	0.2334	0.0319	0.026-0.037	2e-30
rs2678408	Lung function (FVC)	30804560	rs1249096	chr2:199723365	A=0.568, G=0.432	0.875252	0.995717	0.5634	0.0207	0.016-0.025	4e-18
rs2678408	FEV1	30804560	rs1249096	chr2:199723365	A=0.568, G=0.432	0.875252	0.995717	0.5634	0.0181	0.013-0.023	2e-14
rs2678408	Ulcerative colitis	26192919	rs1405108	chr2:199745018	A=0.693, C=0.307	0.214333	0.74849	0.3358	1.08544	1.06-1.11	6e-10
rs2678408	Menarche (age at onset)	27182965	rs1456522	chr2:199769183	A=0.305, G=0.695	0.215408	0.753883	NR	0.028	0.038-0.019	1e-09
rs2678408	Cortical volume	32963231	rs966744	chr2:199809716	A=0.306, G=0.694	0.492944	0.981854	NR			2e-10
rs2678408	Heel bone mineral density	30598549	rs6711976	chr2:199885696	A=0.303, T=0.697	0.208502	0.745191	0.670541	0.0185063	0.015-0.022	1e-20
rs147110934	Height	30595370	rs147110934	chr19:55993436	G=0.984, T=0.016	1	1	NR			1e-64
rs147110934	Fat-free mass	30593698	rs147110934	chr19:55993436	G=0.984, T=0.016	1	1	NR	0.41608	0.27-0.56	8e-09
rs147110934	Birth weight	31043758	rs147110934	chr19:55993436	G=0.984, T=0.016	1	1	0.975442	0.05233	0.035-0.069	2e-09
rs147110934	Multi-trait sex score	37277458	rs73059281	chr19:56039282	A=0.979, G=0.021	0.495524	0.808503	NR			7e-09
rs723588	Joint mobility (Beighton score)	27182965	rs4706831	chr6:81007699	C=0.47, T=0.53	0.162869	1	NR	0.069	0.090-0.047	3e-10
rs723588	Multi-trait sex score	37277458	rs9350850	chr6:81050236	C=0.074, T=0.926	0.317041	0.856057	NR			2e-08
rs555554	Multi-trait sex score	37277458	rs582780	chr3:172121443	A=0.621, G=0.379	0.352482	0.735485	NR			2e-08
rs555554	Multi-trait sex score	37277458	rs6773621	chr3:172126421	A=0.432, G=0.568	0.521411	1	NR			6e-10
rs555554	Multi-trait sex score	37277458	rs9849338	chr3:172126476	A=0.317, C=0.683	0.85546	1	NR			4e-11
rs555554	Corneal curvature	32193507	rs485554	chr3:172137343	C=0.275, G=0.725	0.956574	1	0.31	0.015		2e-08
rs555554	Corneal curvature	32193507	rs485554	chr3:172137343	C=0.275, G=0.725	0.956574	1	0.32	0.012		2e-27
rs555554	Total testosterone levels	32042192	rs59194935	chr3:172147239	A=0.454, G=0.546	0.330657	1	0.432021	0.0200183	0.014-0.026	4e-11
rs555554	Multi-trait sex score	37277458	rs59194935	chr3:172147239	A=0.454, G=0.546	0.330657	1	NR			1e-08
rs555554	White blood cell count	30595370	rs13085429	chr3:172160401	A=0.583, G=0.417	0.284699	1	NR			2e-08
rs555554	Height	25282103	rs509035	chr3:172163449	A=0.276, G=0.724	0.951707	0.994974	0.316	0.031	0.025-0.037	3e-23
rs555554	Fat-free mass	30593698	rs509035	chr3:172163449	A=0.276, G=0.724	0.951707	0.994974	NR	0.18849	0.14-0.23	2e-15
rs555554	Fat-free mass	30593698	rs509035	chr3:172163449	A=0.276, G=0.724	0.951707	0.994974	NR	0.15106	0.1-0.2	5e-09
rs555554	Height	23563607	rs572169	chr3:172165727	C=0.724, T=0.276	0.951707	0.994974	0.31	1.17		1e-12
rs555554	Height	20881960	rs572169	chr3:172165727	C=0.724, T=0.276	0.951707	0.994974	0.31	0.033		3e-18
rs555554	Multi-trait sex score	37277458	rs519384	chr3:172168507	A=0.234, T=0.766	0.722382	0.970272	NR			5e-10
rs555554	Multi-trait sex score	37277458	rs9814532	chr3:172190200	C=0.763, T=0.237	0.674108	0.929552	NR			1e-08
rs555554	Sex hormone-binding globulin levels adjusted for BMI	32042192	rs1126161	chr3:172228827	A=0.309, G=0.691	0.216528	0.493887	0.673134	0.00755605	0.005-0.0101	6e-09
rs196052	Height	30595370	rs2294214	chr6:22056923	A=0.702, C=0.298	0.683782	0.994617	NR			4e-20
rs196052	Basal cell carcinoma (PheCode 172.21)	39024449	rs2294214	chr6:22056923	A=0.702, C=0.298	0.683782	0.994617	0.6811	0.06831	0.051-0.086	3e-16
rs196052	Corneal curvature	32193507	rs9366426	chr6:22064639	C=0.563, T=0.437	0.754541	0.976797	0.43	0.013		5e-37
rs196052	Corneal curvature	32193507	rs9366426	chr6:22064639	C=0.563, T=0.437	0.754541	0.976797	0.44	0.014		2e-08
rs196052	Central corneal thickness	32528159	rs9350413	chr6:22067279	A=0.553, T=0.447	0.717129	0.971655		1.42	0.93-1.91	3e-08
rs196052	Monocyte count	32888494	rs4145443	chr6:22068174	G=0.455, T=0.545	0.714571	0.985621	0.435517	0.0163179	0.012-0.021	3e-13
rs196052	Neutrophil count	32888494	rs1928175	chr6:22079485	A=0.577, G=0.423	0.536674	0.800738	0.561279	0.0136881	0.0093-0.0181	8e-10
rs196052	White blood cell count	32888494	rs1928175	chr6:22079485	A=0.577, G=0.423	0.536674	0.800738	0.561272	0.0159655	0.012-0.02	6e-13
rs196052	White blood cell count	30595370	rs1928175	chr6:22079485	A=0.577, G=0.423	0.536674	0.800738	NR			3e-12
rs196052	Spherical equivalent (joint analysis main effects and education interaction)	27020472	rs10946507	chr6:22100367	A=0.464, G=0.536	0.424887	0.893135	0.47			3e-08
rs196052	Spherical equivalent (joint analysis main effects and education interaction)	27020472	rs10946507	chr6:22100367	A=0.464, G=0.536	0.424887	0.893135	0.47			2e-08
rs196052	Estimated glomerular filtration rate (creatinine, cystatin c)	39256582	rs6456469	chr6:22107290	A=0.545, G=0.455	0.218206	0.544653	NR	0.012408	0.0083-0.0165	2e-09
rs196052	Estimated glomerular filtration rate (creatinine)	39256582	rs6456469	chr6:22107290	A=0.545, G=0.455	0.218206	0.544653	NR	0.0146677		4e-12
rs10283100	Brain morphology (MOSTest)	32665545	rs10283100	chr8:120596023	A=0.054, G=0.946	1	1	NR			7e-14
rs10283100	Cortical volume	32963231	rs10283100	chr8:120596023	A=0.054, G=0.946	1	1	NR			8e-11
rs10283100	Cortical surface area (MOSTest)	32665545	rs10283100	chr8:120596023	A=0.054, G=0.946	1	1	NR			2e-11
rs10283100	Height	30595370	rs10283100	chr8:120596023	A=0.054, G=0.946	1	1	NR			4e-35
rs10283100	Birth weight	31043758	rs10283100	chr8:120596023	A=0.054, G=0.946	1	1	0.945835	0.041928	0.03-0.053	7e-13
rs3757231	Reticulocyte count	32888494	rs11153171	chr6:109653825	C=0.62, T=0.38	0.766939	0.97694	0.354936	0.0203938	0.016-0.025	2e-18
rs3757231	Reticulocyte fraction of red cells	32888494	rs11153171	chr6:109653825	C=0.62, T=0.38	0.766939	0.97694	0.354925	0.0170438	0.012-0.022	1e-12
rs3757231	Monocyte percentage of white cells	32888494	rs12528822	chr6:109661541	C=0.355, G=0.645	0.700833	0.985195	0.330341	0.0162188	0.012-0.021	7e-12
rs3757231	Mosaic loss of chromosome Y (Y chromosome dosage)	31624269	rs11251	chr6:109689907	G=0.58, T=0.42	0.952398	1	0.54	0.028		3e-11
rs3757231	Mosaic loss of chromosome Y (Y chromosome dosage)	31624269	rs11251	chr6:109689907	G=0.58, T=0.42	0.952398	1	0.61	0.013		2e-30
rs3757231	Estimated glomerular filtration rate (cystatin c)	39256582	rs1407620	chr6:109699359	C=0.336, T=0.664	0.385472	1	NR	0.0122273		7e-09
rs3757231	Estimated glomerular filtration rate (creatinine, cystatin c)	39256582	rs1407620	chr6:109699359	C=0.336, T=0.664	0.385472	1	NR	0.012361	0.0082-0.0165	7e-09
rs3757231	Granulocyte percentage of myeloid white cells	27863252	rs2275652	chr6:109703683	C=0.312, G=0.688	0.595622	1	0.2979	0.0265485	0.019-0.034	1e-11
rs3757231	Height	25282103	rs6920372	chr6:109723939	A=0.432, G=0.568	0.991916	0.99595	0.413	0.025	0.019-0.031	2e-17
rs3757231	Eosinophil count	30595370	rs6920962	chr6:109724490	A=0.621, T=0.379	0.77814	0.986127	NR			5e-10
rs3757231	Lymphocyte count	32888494	rs13192476	chr6:109725154	A=0.313, G=0.687	0.585071	0.988814	0.298043	0.0149783	0.01-0.02	5e-10
rs3757231	Height (maximum, inv-normal transformed)	39024449	rs7768973	chr6:109745325	A=0.435, T=0.565	0.979904	0.995928	0.5238	0.0303	0.024-0.037	2e-19
rs3757231	Height	20881960	rs1046943	chr6:109783941	A=0.567, G=0.433	0.95596	0.979714	0.58	0.02		3e-08
rs3757231	Red blood cell count	30595370	rs6568600	chr6:110039154	C=0.625, T=0.375	0.272858	0.77303	NR			1e-10
rs3757231	Mean corpuscular hemoglobin	30595370	rs4947015	chr6:110052515	A=0.906, G=0.094	0.126918	0.962909	NR			4e-30
rs3757231	Red cell distribution width	32888494	rs4947019	chr6:110090049	C=0.905, G=0.095	0.123648	0.944943	0.086147	0.0316822	0.024-0.039	2e-15
rs10141786	FEV1	30804560	rs10141786	chr14:74817418	A=0.401, G=0.599	1	1	0.4017	0.0182	0.013-0.023	3e-14
rs10141786	Lung function (FVC)	30804560	rs10141786	chr14:74817418	A=0.401, G=0.599	1	1	0.4017	0.0213	0.017-0.026	1e-18
rs2526625	Male-pattern baldness	30573740	rs2526626	chr7:19041337	A=0.283, G=0.717	0.942213	1	0.251897	0.0267405	0.019-0.034	6e-13
rs17400325	Height (maximum, inv-normal transformed)	39024449	rs17400325	chr2:178565913	C=0.068, T=0.932	1	1	0.9664	0.08946	0.07-0.109	3e-19
rs17400325	Myopia	27182965	rs17400325	chr2:178565913	C=0.068, T=0.932	1	1	NR	1.18483	1.14-1.23	1e-20
rs17400325	Height	20881960	rs7567851	chr2:178684720	C=0.089, G=0.911	0.388292	0.725437	0.08	0.037		3e-08
rs10848835	Aspartate aminotransferase levels	33547301	rs7976853	chr12:3340657	C=0.902, T=0.098	1	1	0.097	5.48	-	4e-08
rs4674203	Optic disc area	28073927	rs1367187	chr2:218466221	C=0.2, T=0.8	0.130044	0.561279	NR	0.026	0.016-0.036	7e-09
rs4674203	Optic disc area	25631615	rs1549733	chr2:218472172	C=0.803, T=0.197	0.121028	0.536418	0.21	0.031	0.021-0.041	4e-09
rs4674203	Heel bone mineral density	30598549	rs62182131	chr2:218601711	A=0.063, G=0.937	0.64818	1	0.918847	0.02726	0.021-0.034	6e-16
rs4674203	Lung function (FVC)	30804560	rs4294980	chr2:218604356	A=0.788, G=0.212	0.373443	0.986504	0.7894	0.0183	0.013-0.024	2e-10
rs4674203	FEV1	30804560	rs4294980	chr2:218604356	A=0.788, G=0.212	0.373443	0.986504	0.7894	0.0179	0.012-0.024	4e-10
rs113765736	Intraocular pressure	30054594	rs73174309	chr3:169195666	C=0.758, T=0.242	0.231013	0.523366	NR	0.0867	0.057-0.116	1e-08
rs113765736	Heel bone mineral density	30595370	rs9861426	chr3:169250603	C=0.365, G=0.635	0.120601	0.884177	NR			1e-09
rs113765736	chloride (mean, inv-norm transformed)	39024449	rs79708484	chr3:169256035	C=0.849, T=0.151	0.662643	1	0.8561	0.02529	0.018-0.033	1e-11
rs113765736	Plateletcrit	32888494	rs1965029	chr3:169295008	A=0.766, G=0.234	0.75644	0.92649	0.222657	0.0161405	0.011-0.021	2e-09
rs113765736	Lung function (FEV1/FVC)	30804560	rs78101726	chr3:169295436	A=0.857, G=0.143	0.600217	0.982381	0.8459	0.0182	0.012-0.025	4e-08
rs113765736	FEV1	30804560	rs78101726	chr3:169295436	A=0.857, G=0.143	0.600217	0.982381	0.8459	0.0334	0.027-0.04	8e-25
rs113765736	Lung function (FVC)	30804560	rs78101726	chr3:169295436	A=0.857, G=0.143	0.600217	0.982381	0.8459	0.0265	0.02-0.033	5e-16
rs113765736	Pulmonary function	21946350	rs1344555	chr3:169300219	C=0.799, T=0.201	0.854948	0.956039	0.21	0.034	0.022-0.046	3e-08
rs62276616	Ovarian cancer	23535730	rs7651446	chr3:156406997	G=0.95, T=0.05	0.771127	1	0.05	1.44	1.35-1.54	2e-29
rs62276616	Ovarian cancer	23535730	rs7651446	chr3:156406997	G=0.95, T=0.05	0.771127	1	0.05	1.59	1.48-1.71	2e-34
rs62276616	Epithelial ovarian cancer	25581431	rs7651446	chr3:156406997	G=0.95, T=0.05	0.771127	1	0.05	1.59	1.48-1.70	6e-51
rs62276616	Invasive epithelial ovarian cancer	28346442	rs62274041	chr3:156435640	A=0.05, G=0.95	0.771127	1	0.0481682	1.44949	1.3698151996842-1.53380589540381	5e-38
rs62276616	Epithelial ovarian cancer	28346442	rs62274041	chr3:156435640	A=0.05, G=0.95	0.771127	1	0.048	1.57	1.48-1.66	2e-57
rs62276616	Serous invasive ovarian cancer	28346442	rs62274041	chr3:156435640	A=0.05, G=0.95	0.771127	1	0.0481682	1.58856	1.49139660538722-1.69204355063709	3e-46
rs62276616	High-grade serous ovarian cancer	28346442	rs62274041	chr3:156435640	A=0.05, G=0.95	0.771127	1	0.0481682	1.63071	1.52886835426178-1.73932685946596	4e-49
rs73048979	estimated glomerular filtration rate (eGFR, maximum, inv-norm transformed)	39024449	rs73047065	chr12:3364536	G=0.935, T=0.065	0.413837	0.964364	0.9495	0.04901	0.037-0.061	1e-15
rs73048979	estimated glomerular filtration rate (eGFR, mean, inv-norm transformed)	39024449	rs73047065	chr12:3364536	G=0.935, T=0.065	0.413837	0.964364	0.9495	0.0544	0.042-0.067	2e-18
rs73048979	creatinine (minimum, inv-norm transformed)	39024449	rs73047065	chr12:3364536	G=0.935, T=0.065	0.413837	0.964364	0.9495	0.05115	0.039-0.063	9e-17
rs73048979	creatinine (mean, inv-norm transformed)	39024449	rs73047065	chr12:3364536	G=0.935, T=0.065	0.413837	0.964364	0.9495	0.05622	0.044-0.068	6e-20
rs73048979	Glomerular filtration rate (creatinine)	26831199	rs10491967	chr12:3368093	A=0.112, G=0.888	0.225009	0.962449	0.11	0.0095	0.007-0.012	5e-14
rs73048979	Urinary albumin-to-creatinine ratio	31511532	rs10491967	chr12:3368093	A=0.112, G=0.888	0.225009	0.962449	NR	0.0184	0.012-0.025	2e-08
rs73048979	Estimated glomerular filtration rate (creatinine, cystatin c)	39256582	rs7296705	chr12:3374675	C=0.181, T=0.819	0.128068	0.959304	NR	0.024634	0.019-0.03	1e-18
rs73048979	Estimated glomerular filtration rate (creatinine)	39256582	rs7296705	chr12:3374675	C=0.181, T=0.819	0.128068	0.959304	NR	0.0347689		2e-34
rs73048979	White blood cell count	32888493	rs16930370	chr12:3387697	C=0.184, T=0.816	0.125493	0.959156	0.168441			1e-10
rs73048979	Height	30595370	rs16930370	chr12:3387697	C=0.184, T=0.816	0.125493	0.959156	NR			3e-17
rs73048979	Estimated glomerular filtration rate	31451708	rs16930370	chr12:3387697	C=0.184, T=0.816	0.125493	0.959156	0.8222	0.0041	0.0031-0.0051	2e-19
rs73048979	Neutrophil count	32888493	rs16930370	chr12:3387697	C=0.184, T=0.816	0.125493	0.959156	0.171157			7e-14
rs73048979	Neutrophil count	32888493	rs16930370	chr12:3387697	C=0.184, T=0.816	0.125493	0.959156	0.17337	0.018955	0.014-0.024	2e-13
rs73048979	Platelet distribution width	32888494	rs73048966	chr12:3388713	A=0.063, G=0.937	0.42795	0.96444	0.061906	0.0281135	0.019-0.037	2e-09
rs73048979	Glomerular filtration rate (creatinine)	28452372	rs67551338	chr12:3393100	C=0.935, T=0.065	0.444987	1	NR	0.0124	0.0085-0.0163	2e-09
rs10455823	Heel bone mineral density	30598549	rs12206717	chr6:158910698	A=0.053, G=0.947	0.763965	1	0.9425	0.0290676	0.021-0.037	1e-13
rs10455823	White blood cell count	32888494	rs17504333	chr6:158915285	A=0.946, C=0.054	0.749031	1	0.05893	0.0300386	0.021-0.039	1e-10
rs10455823	Height (maximum, inv-normal transformed)	39024449	rs17504333	chr6:158915285	A=0.946, C=0.054	0.749031	1	0.9544	0.08457	0.067-0.102	1e-21
rs10455823	Height	20881960	rs9456307	chr6:158929442	A=0.059, T=0.941	0.681953	1	0.06	0.048		2e-09
rs3858603	Height	36224396	rs4761530	chr12:94207294	A=0.518, G=0.482	0.996027	1	0.5023	0.0183	0.017-0.019	2e-193
rs3858603	Height	30595370	rs3847787	chr12:94207532	A=0.483, G=0.517	0.992054	0.996019	NR			7e-26
rs3858603	Height	36224396	rs7974729	chr12:94212090	G=0.331, T=0.669	0.144329	0.558657	0.3477	0.0071	0.0057-0.0085	2e-26
rs2579744	Male-pattern baldness	28196072	rs1907350	chr10:78194812	A=0.589, G=0.411	0.278817	0.605627	NR	0.0634215		2e-24
rs2579744	Male-pattern baldness	28196072	rs11593840	chr10:78196612	A=0.589, G=0.411	0.278817	0.605627	NR	0.06		2e-24
rs2579744	Male-pattern baldness	27182965	rs11593840	chr10:78196612	A=0.589, G=0.411	0.278817	0.605627	NR	1.17371	1.12-1.23	2e-12
rs2579744	Male-pattern baldness	30573740	rs11001783	chr10:78203593	A=0.404, G=0.596	0.269036	0.603547	0.441741	0.0577463	0.051-0.064	1e-71
rs2579744	Lung function (FEV1/FVC)	30804560	rs2637254	chr10:78312002	A=0.521, G=0.479	0.996025	1	0.5108	0.0188	0.014-0.024	3e-15
rs2579744	Peak expiratory flow	30804560	rs2637254	chr10:78312002	A=0.521, G=0.479	0.996025	1	0.5108	0.0158	0.011-0.021	4e-10
rs2579744	FEV1	30804560	rs2637254	chr10:78312002	A=0.521, G=0.479	0.996025	1	0.5108	0.0285	0.024-0.033	4e-34
rs2579744	Lung function (FVC)	30804560	rs2637254	chr10:78312002	A=0.521, G=0.479	0.996025	1	0.5108	0.0224	0.018-0.027	2e-21
rs2579744	Pulmonary function	21946350	rs11001819	chr10:78315224	A=0.465, G=0.535	0.710221	0.864884	0.52	0.029	0.021-0.037	3e-12
rs2579744	Chronic obstructive pulmonary disease	30804561	rs2579762	chr10:78318879	A=0.505, C=0.495	0.838817	0.966402	0.47	1.06	1.04-1.09	3e-10
rs2579744	Male-pattern baldness	28196072	rs11497798	chr10:78377170	C=0.475, T=0.525	0.750865	0.871719	NR	0.0494425		1e-15
rs2579744	Male-pattern baldness	28196072	rs11594897	chr10:78377573	G=0.356, T=0.644	0.486595	0.898303	NR	0.0552106		2e-18
rs2579744	Height	30595370	rs6480836	chr10:78446866	C=0.54, T=0.46	0.614727	0.887069	NR			1e-08
rs7033487	Sex hormone-binding globulin levels adjusted for BMI	32042192	rs1570516	chr9:119053275	C=0.24, T=0.76	0.365448	0.698638	0.766289	0.00705705	0.0044-0.0097	2e-08
rs7033487	Sex hormone-binding globulin levels adjusted for BMI	32042192	rs17372936	chr9:119066203	C=0.231, T=0.769	0.40306	0.715682	0.767669	0.00775694	0.0058-0.0097	4e-18
rs7033487	Sex hormone-binding globulin levels	32042192	rs17372936	chr9:119066203	C=0.231, T=0.769	0.40306	0.715682	0.767669	0.00714445	0.005-0.0093	5e-12
rs7033487	Sex hormone-binding globulin levels adjusted for BMI	32042192	rs112332688	chr9:119083371	A=0.77, G=0.23	0.405743	0.716048	0.767684	0.00783581	0.005-0.0107	1e-08
rs7033487	Birth weight	31043758	rs1323438	chr9:119115531	C=0.728, T=0.272	0.551567	0.935579	0.71832	0.018955	0.013-0.025	6e-11
rs7033487	Height	20881960	rs751543	chr9:119122342	C=0.278, T=0.722	0.568241	0.963915	0.72	0.026		7e-10
rs7033487	Height	30595370	rs12347137	chr9:119122721	A=0.802, C=0.198	0.871557	0.954551	NR			5e-100
rs7033487	Fat-free mass	30593698	rs7027103	chr9:119126101	C=0.199, G=0.801	0.877859	0.960996	NR	0.28787	0.23-0.34	7e-26
rs7033487	Fat-free mass	30593698	rs7027103	chr9:119126101	C=0.199, G=0.801	0.877859	0.960996	NR	0.21183	0.15-0.27	1e-12
rs7033487	Fat-free mass	30593698	rs7027103	chr9:119126101	C=0.199, G=0.801	0.877859	0.960996	NR	0.34981	0.26-0.43	7e-16
rs7033487	Height	28552196	rs7033487	chr9:119129257	C=0.191, T=0.809	1	1	0.8102	0.0529	0.036-0.07	8e-10
rs7033487	Height (maximum, inv-normal transformed)	39024449	rs7020944	chr9:119129691	A=0.187, G=0.813	0.974379	1	0.8485	0.06881	0.058-0.079	5e-39
rs7033487	Height	31217584	rs7869550	chr9:119134796	A=0.807, G=0.193	0.974559	0.993547	NR	0.0591698	0.039-0.08	2e-08
rs773652	Height	30595370	rs59917308	chr12:56658708	C=0.934, T=0.066	0.938845	1	NR			3e-32
rs773652	Psoriasis	19169254	rs2066808	chr12:56737973	A=0.93, G=0.07	1	1	0.93	1.34		1e-09
rs773652	Height	25429064	rs2066808	chr12:56737973	A=0.93, G=0.07	1	1	0.9	0.067	0.038-0.096	9e-12
rs773652	Psoriasis	25574825	rs2066808	chr12:56737973	A=0.93, G=0.07	1	1	NR	1.477	1.305-1.671	6e-10
rs773652	Height	20881960	rs2066807	chr12:56740682	C=0.933, G=0.067	0.954085	1	0.93	0.054		1e-13
rs773652	Psoriasis	25903422	rs2066807	chr12:56740682	C=0.933, G=0.067	0.954085	1	0.932351	1.55	1.35-1.77	1e-10
rs773652	Psoriasis	25903422	rs2066807	chr12:56740682	C=0.933, G=0.067	0.954085	1	0.932351	1.4	1.27-1.54	5e-12
rs773652	Inflammatory skin disease	25574825	rs11575234	chr12:56744276	C=0.931, G=0.069	0.954226	0.984423	NR	1.47	1.32–1.64	2e-12
rs773652	Psoriasis vulgaris	26626624	rs2066819	chr12:56750204	C=0.935, T=0.065	0.893345	0.983465	NR	1.419		4e-15
rs773652	Psoriasis	23143594	rs2066819	chr12:56750204	C=0.935, T=0.065	0.893345	0.983465	0.934	1.39		5e-17
rs773652	Red blood cell count	32888494	rs2657910	chr12:56891649	A=0.14, G=0.86	0.100633	0.46834	0.14154	0.0208107	0.015-0.027	5e-11
rs773652	Red blood cell count	30595370	rs2657910	chr12:56891649	A=0.14, G=0.86	0.100633	0.46834	NR			2e-15
rs773652	Mean corpuscular hemoglobin	32888494	rs2657910	chr12:56891649	A=0.14, G=0.86	0.100633	0.46834	0.14154	0.0216114	0.015-0.028	1e-11
rs773652	Mean corpuscular hemoglobin concentration	32888494	rs2657910	chr12:56891649	A=0.14, G=0.86	0.100633	0.46834	0.141545	0.0197729	0.014-0.026	3e-10
rs773652	Red blood cell count	32888493	rs2657910	chr12:56891649	A=0.14, G=0.86	0.100633	0.46834	0.141064	0.02292	0.018-0.028	6e-18
rs773652	Red blood cell count	32888493	rs2657910	chr12:56891649	A=0.14, G=0.86	0.100633	0.46834	0.133901			5e-16
rs773652	Estimated glomerular filtration rate in non-diabetics	31451708	rs141116113	chr12:56898417	C=0.939, T=0.061	0.237243	0.524275	0.06	0.716	0.49-0.95	9e-10
rs11079572	Heel bone mineral density	30595370	rs11869513	chr17:63549925	G=0.523, T=0.477	0.44671	0.720842	NR			5e-27
rs11079572	Heel bone mineral density	28869591	rs11869530	chr17:63549979	A=0.616, G=0.384	0.169826	0.506932	0.3653	0.0265464	0.02-0.033	1e-14
rs11079572	Height	30595370	rs12452505	chr17:63556402	C=0.86, G=0.14	0.173027	1	NR			2e-65
rs35506	Lung function (FVC)	28166213	rs35506	chr12:115500691	A=0.745, T=0.255	1	1	0.7125	0.027	0.019-0.035	1e-09
rs35506	FEV1	30804560	rs35505	chr12:115501127	A=0.721, G=0.279	0.885285	1	0.6861	0.0195	0.015-0.024	1e-14
rs35506	Lung function (FVC)	30804560	rs35505	chr12:115501127	A=0.721, G=0.279	0.885285	1	0.6861	0.0223	0.017-0.027	2e-18
rs35506	FVC	38116116	rs2194980	chr12:115502718	A=0.324, G=0.676	0.64348	0.948192	NR			3e-09
rs11967850	Heel bone mineral density	30598549	rs62427108	chr6:155436821	C=0.961, T=0.039	0.167735	1	0.94477	0.027357	0.019-0.035	1e-11
rs11967850	Heel bone mineral density	30048462	rs62427108	chr6:155436821	C=0.961, T=0.039	0.167735	1	NR	0.024906	0.016-0.034	3e-09
rs7632	Mean spheric corpuscular volume	32888494	rs3885668	chr2:10178479	C=0.413, T=0.587	0.760235	0.968518	0.563076	0.0141356	0.0097-0.0185	3e-10
rs7632	Red blood cell count	32888493	rs62127532	chr2:10184287	C=0.576, T=0.424	0.743223	0.934435	0.561643	0.013343	0.0096-0.0171	5e-12
rs7632	Red blood cell count	32888493	rs62127532	chr2:10184287	C=0.576, T=0.424	0.743223	0.934435	0.621941			1e-11
rs7632	Height (maximum, inv-normal transformed)	39024449	rs6721191	chr2:10190115	A=0.404, G=0.596	0.780992	1	0.4148	0.03419	0.027-0.041	1e-21
rs7632	Subcortical volume (MOSTest)	32665545	rs6432054	chr2:10190712	C=0.538, T=0.462	0.992036	1	NR			4e-08
rs7632	Heel bone mineral density	30595370	rs15380	chr2:10197270	A=0.821, T=0.179	0.251515	1	NR			7e-13
rs7632	Red blood cell count	30595370	rs10165255	chr2:10199601	A=0.41, G=0.59	0.764684	0.977349	NR			1e-09
rs9442580	Height	25282103	rs9434723	chr1:9292282	A=0.152, G=0.848	0.37519	0.673406	0.155	0.029	0.021-0.037	9e-13
rs9442580	Height	23563607	rs6662509	chr1:9317604	C=0.855, T=0.145	0.368271	0.64907	0.15	1.23		3e-10
rs9442580	Height (maximum, inv-normal transformed)	39024449	rs9442580	chr1:9339467	C=0.871, T=0.129	1	1	0.8846	0.05938	0.049-0.07	1e-26
rs9442580	Eosinophil count	30595370	rs916379	chr1:9341128	C=0.418, T=0.582	0.184967	0.947087	NR			8e-18
rs2131371	Birth weight	31043758	rs6582623	chr12:46613394	C=0.895, T=0.105	0.179614	0.76502	0.869095	0.023591	0.016-0.031	1e-09
rs2131371	Fat-free mass	30593698	rs2408508	chr12:46730600	C=0.641, T=0.359	0.568506	0.910555	NR	0.18019	0.14-0.22	1e-15
rs2131371	Fat-free mass	30593698	rs2408508	chr12:46730600	C=0.641, T=0.359	0.568506	0.910555	NR	0.16	0.11-0.21	8e-11
rs2131371	Blond vs. brown/black hair color	30531825	rs4768698	chr12:46749088	A=0.359, G=0.641	0.575508	0.916146	0.3929	1.048		2e-09
rs2131371	Uterine fibroids	31649266	rs2131371	chr12:46796522	A=0.277, C=0.723	1	1	0.28	1.08	1.06-1.10	2e-18
rs2131371	Height	30595370	rs2131371	chr12:46796522	A=0.277, C=0.723	1	1	NR			4e-37
rs2131371	Multi-trait sex score	37277458	rs5797986	chr12:46852609	-=0.283, G=0.717	0.970868	1	NR			2e-09
rs74796687	Multi-trait sex score	37277458	rs116376456	chr2:227326633	A=0.989, T=0.011	0.601798	0.907715	NR			7e-13
rs74796687	Height (maximum, inv-normal transformed)	39024449	rs183587141	chr2:227368066	C=0.989, T=0.011	0.601798	0.907715	0.9872	0.1977	0.15-0.24	6e-18
rs78579285	Height	20881960	rs8052560	chr16:88777242	A=0.786, C=0.214	0.116579	0.412393	0.79	0.029		3e-08
rs78579285	Monocyte percentage of white cells	32888494	rs112825927	chr16:88795979	A=0.21, C=0.79	0.287185	0.639599	0.240269	0.0198674	0.015-0.025	5e-14
rs78579285	Height	30595370	rs10775348	chr16:88806348	A=0.282, G=0.718	0.314478	0.814808	NR			2e-53
rs78579285	Joint mobility (Beighton score)	27182965	rs78579285	chr16:88813060	C=0.843, T=0.157	1	1	NR	0.104	0.133-0.074	6e-12
rs78579285	White blood cell count	32888494	rs10445034	chr16:88840564	C=0.767, T=0.233	0.101414	0.406178	0.238448	0.0211941	0.016-0.026	5e-16
rs55681913	Height (maximum, inv-normal transformed)	39024449	rs55681913	chr5:42687629	C=0.104, T=0.896	1	1	0.9188	0.08204	0.067-0.097	2e-26
rs55681913	Fat-free mass	30593698	rs62372052	chr5:42724294	A=0.9, G=0.1	0.957653	1	NR	0.24978	0.18-0.32	1e-12
rs55681913	Height	28552196	rs62372052	chr5:42724294	A=0.9, G=0.1	0.957653	1	0.8949	0.0607	0.039-0.082	4e-08
rs11721111	Intraocular pressure	30054594	rs73174309	chr3:169195666	C=0.758, T=0.242	0.240918	0.756247	NR	0.0867	0.057-0.116	1e-08
rs11721111	chloride (mean, inv-norm transformed)	39024449	rs79708484	chr3:169256035	C=0.849, T=0.151	0.611923	0.90101	0.8561	0.02529	0.018-0.033	1e-11
rs11721111	Plateletcrit	32888494	rs1965029	chr3:169295008	A=0.766, G=0.234	0.299267	0.824565	0.222657	0.0161405	0.011-0.021	2e-09
rs11721111	Lung function (FEV1/FVC)	30804560	rs78101726	chr3:169295436	A=0.857, G=0.143	0.544584	0.823471	0.8459	0.0182	0.012-0.025	4e-08
rs11721111	FEV1	30804560	rs78101726	chr3:169295436	A=0.857, G=0.143	0.544584	0.823471	0.8459	0.0334	0.027-0.04	8e-25
rs11721111	Lung function (FVC)	30804560	rs78101726	chr3:169295436	A=0.857, G=0.143	0.544584	0.823471	0.8459	0.0265	0.02-0.033	5e-16
rs11721111	Pulmonary function	21946350	rs1344555	chr3:169300219	C=0.799, T=0.201	0.350984	0.810736	0.21	0.034	0.022-0.046	3e-08
rs28925904	Sex hormone-binding globulin levels adjusted for BMI	32042192	rs28925904	chr4:144359490	C=0.975, T=0.025	1	1	0.974702	0.0226954	0.015-0.03	5e-09
rs28925904	Sex hormone-binding globulin levels	32042192	rs28925904	chr4:144359490	C=0.975, T=0.025	1	1	0.974702	0.028266	0.019-0.037	8e-11
rs28925904	Sex hormone-binding globulin levels	32042192	rs28925904	chr4:144359490	C=0.975, T=0.025	1	1	0.97499	0.0242456	0.018-0.03	7e-17
rs28925904	Sex hormone-binding globulin levels adjusted for BMI	32042192	rs28925904	chr4:144359490	C=0.975, T=0.025	1	1	0.97499	0.0211688	0.016-0.026	4e-16
rs11651123	Prostate cancer	25939597	rs17765344	chr17:69106874	A=0.483, G=0.517	0.42226	0.774796	0.48	1.19	1.15-1.23	4e-21
rs11651123	Prostate cancer	26034056	rs8071558	chr17:69107673	C=0.482, G=0.518	0.425304	0.779133	0.483	1.14	1.09-1.18	7e-11
rs11651123	Prostate cancer	39024449	rs8071558	chr17:69107673	C=0.482, G=0.518	0.425304	0.779133	0.454	0.1342	0.11-0.15	4e-50
rs11651123	Prostate cancer	19767753	rs1859962	chr17:69108753	G=0.483, T=0.517	0.427499	0.779588	NR			2e-16
rs11651123	Prostate cancer	17603485	rs1859962	chr17:69108753	G=0.483, T=0.517	0.427499	0.779588	0.46	1.2	1.14-1.27	3e-10
rs11651123	Prostate cancer	21743057	rs1859962	chr17:69108753	G=0.483, T=0.517	0.427499	0.779588	NR	1.27	1.18-1.37	3e-11
rs11651123	Prostate cancer	26034056	rs1859962	chr17:69108753	G=0.483, T=0.517	0.427499	0.779588	0.48	1.13	1.09-1.18	8e-09
rs11651123	Prostate cancer	26034056	rs1859962	chr17:69108753	G=0.483, T=0.517	0.427499	0.779588	0.48	1.13	1.08-1.17	2e-09
rs11651123	Prostate cancer	32887889	rs7217073	chr17:69110923	A=0.483, G=0.517	0.427499	0.779588	NR	1.1612		5e-25
rs11651123	Cancer (pleiotropy)	32887889	rs9911515	chr17:69115358	A=0.482, G=0.518	0.425304	0.779133	NR	1.144	1.112-1.177	1e-20
rs11651123	Prostate cancer	24753544	rs4793529	chr17:69118636	C=0.525, T=0.475	0.44703	0.810001	NR	0.28	0.20-0.35	2e-13
rs11651123	Chin dimples	27182965	rs56347314	chr17:69123106	C=0.552, T=0.448	0.586581	0.979346	NR	1.108	1.076-1.140	5e-12
rs11651123	Pulmonary function (smoking interaction)	23284291	rs11654749	chr17:69125606	G=0.641, T=0.359	0.693975	0.966016	0.39	0.017	-0.00848-0.04248	1e-08
rs11651123	Facial morphology (nose size)	33547071	rs11653132	chr17:69129832	G=0.62, T=0.38	0.630921	0.880712	NR			4e-12
rs11651123	Facial morphology (nose roundness 1)	33547071	rs11653132	chr17:69129832	G=0.62, T=0.38	0.630921	0.880712	NR			2e-10
rs11651123	Facial morphology (columella inclination)	33547071	rs11653132	chr17:69129832	G=0.62, T=0.38	0.630921	0.880712	NR			3e-08
rs11651123	Facial morphology traits (59 NSCL/P endophenotypic segments)	33692830	rs9915190	chr17:69142628	A=0.362, C=0.638	0.710448	0.971111	NR	0.043367		1e-12
rs11651123	Nose morphology	29921221	rs9915190	chr17:69142628	A=0.362, C=0.638	0.710448	0.971111	0.45	0.016	0.01-0.022	2e-09
rs11651123	Nose morphology	29921221	rs9915190	chr17:69142628	A=0.362, C=0.638	0.710448	0.971111	0.45	0.016	0.01-0.022	2e-09
rs11651123	Achondroplasia-like facial shape score	39622794	rs2159036	chr17:69143664	A=0.638, C=0.362	0.71751	0.975926	NR			2e-22
rs11651123	Achondroplasia-like facial shape score	39622794	rs2159036	chr17:69143664	A=0.638, C=0.362	0.71751	0.975926	NR			3e-20
rs11651123	Lung function (FEV1/FVC)	30804560	rs6501455	chr17:69201811	A=0.554, G=0.446	0.864704	0.962373	0.5015	0.0206	0.016-0.025	6e-18
rs11651123	Peak expiratory flow	30804560	rs6501455	chr17:69201811	A=0.554, G=0.446	0.864704	0.962373	0.5015	0.0364	0.032-0.041	2e-47
rs11651123	FEV1	30804560	rs6501455	chr17:69201811	A=0.554, G=0.446	0.864704	0.962373	0.5015	0.0296	0.025-0.034	1e-36
rs11651123	Lung function (FVC)	30804560	rs6501455	chr17:69201811	A=0.554, G=0.446	0.864704	0.962373	0.5015	0.0209	0.016-0.026	7e-19
rs11651123	Chronic obstructive pulmonary disease	30804561	rs11655567	chr17:69216687	C=0.441, T=0.559	0.82315	0.929559	0.49	1.06	1.04-1.08	2e-09
rs9542595	FEV1	30804560	rs803765	chr13:71647588	A=0.349, C=0.651	0.770727	0.965207	0.3452	0.0195	0.015-0.024	1e-15
rs9542595	Lung function (FVC)	30804560	rs803765	chr13:71647588	A=0.349, C=0.651	0.770727	0.965207	0.3452	0.0245	0.02-0.029	2e-23
rs56353224	Colorectal cancer	29471430	rs254563	chr5:134440426	A=0.407, G=0.593	0.184447	0.459161	NR	1.11607	1.08-1.16	1e-09
rs56353224	Ulcerative colitis	26192919	rs254562	chr5:134441457	A=0.583, G=0.417	0.175506	0.458116	NR			3e-10
rs56353224	Ulcerative colitis	21297633	rs254560	chr5:134443606	A=0.412, G=0.588	0.170161	0.445579	0.40	1.07	1.03-1.12	1e-09
rs56353224	Ulcerative colitis	23128233	rs254560	chr5:134443606	A=0.412, G=0.588	0.170161	0.445579	0.397	1.056	1.019-1.093	3e-09
rs56353224	Ulcerative colitis	26192919	rs254560	chr5:134443606	A=0.412, G=0.588	0.170161	0.445579	0.4024	1.08239	1.06-1.11	4e-10
rs56353224	Inflammatory bowel disease	26192919	rs254560	chr5:134443606	A=0.412, G=0.588	0.170161	0.445579	0.4024	1.06342	1.04-1.08	9e-10
rs56353224	Ulcerative colitis	28067908	rs254560	chr5:134443606	A=0.412, G=0.588	0.170161	0.445579	NR			3e-08
rs56353224	Colorectal polyp (UKB data field 20002_1460)	37965154	rs10076449	chr5:134455278	C=0.557, T=0.443	0.141936	0.545289	NR	0.93	0.91-0.95	3e-12
rs56353224	Colorectal cancer	32514122	rs7722513	chr5:134464066	C=0.516, G=0.484	0.180893	0.567133	0.71600577	0.861362	0.82802136-0.896045818	1e-13
rs4940436	Height	30595370	rs4940436	chr18:56644453	C=0.978, G=0.022	1	1	NR			9e-09
rs62088172	Telomere length (principal component 1)	39192095	rs7217857	chr17:1694142	C=0.75, T=0.25	0.106651	0.780544	NR	0.0273436	0.023-0.032	2e-32
rs62088172	Mean corpuscular volume	27863252	rs5030755	chr17:1782952	A=0.898, G=0.102	0.1683	0.881433	0.118	0.0354395	0.025-0.046	9e-11
rs62088172	Mean reticulocyte volume	32888494	rs5030755	chr17:1782952	A=0.898, G=0.102	0.1683	0.881433	0.118361	0.0238702	0.017-0.031	6e-12
rs62088172	Mean corpuscular volume	32888493	rs5030755	chr17:1782952	A=0.898, G=0.102	0.1683	0.881433	0.112389			6e-17
rs62088172	Mean spheric corpuscular volume	32888494	rs5030755	chr17:1782952	A=0.898, G=0.102	0.1683	0.881433	0.118424	0.0309734	0.024-0.038	4e-19
rs62088172	Mean corpuscular hemoglobin	30595370	rs5030755	chr17:1782952	A=0.898, G=0.102	0.1683	0.881433	NR			3e-10
rs62088172	Mean corpuscular hemoglobin	32888494	rs5030755	chr17:1782952	A=0.898, G=0.102	0.1683	0.881433	0.118436	0.0217414	0.015-0.028	2e-10
rs62088172	Mean corpuscular volume	32888494	rs5030755	chr17:1782952	A=0.898, G=0.102	0.1683	0.881433	0.118418	0.025979	0.02-0.032	5e-17
rs62088172	Telomere length (principal component 1)	39192095	rs5030755	chr17:1782952	A=0.898, G=0.102	0.1683	0.881433	0.881091	0.038243	0.032-0.044	2e-35
rs12713685	Prevalent atrial fibrillation	28416818	rs6546550	chr2:70038232	C=0.543, G=0.457	0.130527	0.433844	0.54	1.12	1.08-1.16	1e-08
rs12713685	Red cell distribution width	30595370	rs55866046	chr2:70120078	C=0.193, G=0.807	0.127792	0.559023	NR			2e-11
rs12713685	Platelet count	32888493	rs80352135	chr2:70149873	A=0.199, G=0.801	0.135258	0.564331	0.193493	0.029324	0.025-0.034	8e-37
rs12713685	Mean platelet volume	27863252	rs3771529	chr2:70164840	A=0.199, G=0.801	0.135258	0.564331	0.1958	0.0382288	0.029-0.047	9e-17
rs12713685	Platelet count	32888494	rs7349311	chr2:70165966	A=0.183, G=0.817	0.102738	0.517836	0.184829	0.0324693	0.027-0.038	2e-28
rs12713685	Mean platelet volume	32888493	rs7349311	chr2:70165966	A=0.183, G=0.817	0.102738	0.517836	0.816003	0.036375	0.031-0.041	9e-48
rs12713685	Mean platelet volume	32888493	rs7349311	chr2:70165966	A=0.183, G=0.817	0.102738	0.517836	0.821729			3e-44
rs12713685	Mean platelet volume	32888494	rs7349311	chr2:70165966	A=0.183, G=0.817	0.102738	0.517836	0.184838	0.0378278	0.032-0.044	2e-38
rs12713685	Platelet count	32888493	rs7349311	chr2:70165966	A=0.183, G=0.817	0.102738	0.517836	0.169573			3e-40
rs12713685	Red cell distribution width	32888493	rs7349311	chr2:70165966	A=0.183, G=0.817	0.102738	0.517836	0.81716	0.016341	0.012-0.021	3e-11
rs12713685	mean platelet volume (MPV, maximum, inv-norm transformed)	39024449	rs7349311	chr2:70165966	A=0.183, G=0.817	0.102738	0.517836	0.8298	0.0506	0.042-0.059	2e-31
rs12713685	mean platelet volume (MPV, minimum, inv-norm transformed)	39024449	rs7349311	chr2:70165966	A=0.183, G=0.817	0.102738	0.517836	0.8298	0.04893	0.04-0.057	6e-30
rs12713685	mean platelet volume (MPV, mean, inv-norm transformed)	39024449	rs7349311	chr2:70165966	A=0.183, G=0.817	0.102738	0.517836	0.8298	0.05489	0.046-0.063	6e-36
rs12713685	High light scatter reticulocyte count	27863252	rs11686934	chr2:70172116	A=0.55, G=0.45	0.161148	0.475334	0.4452	0.0208701	0.014-0.028	7e-09
rs12713685	Platelet count	27863252	rs6756513	chr2:70172587	A=0.273, G=0.727	0.167689	0.510322	0.2803	0.025129	0.017-0.033	7e-10
rs12713685	Reticulocyte count	32888494	rs6756513	chr2:70172587	A=0.273, G=0.727	0.167689	0.510322	0.281719	0.016948	0.012-0.022	1e-11
rs12713685	Reticulocyte fraction of red cells	32888494	rs6756513	chr2:70172587	A=0.273, G=0.727	0.167689	0.510322	0.281711	0.0157294	0.011-0.021	3e-10
rs12713685	Red blood cell count	30595370	rs6749886	chr2:70290100	C=0.222, T=0.778	0.487464	1	NR			5e-12
rs12713685	Mean reticulocyte volume	32888494	rs6751609	chr2:70347767	A=0.78, G=0.22	0.468144	0.985663	0.247559	0.0238375	0.019-0.029	5e-20
rs12713685	White blood cell count	32888493	rs11689890	chr2:70355951	C=0.927, T=0.073	0.101314	0.869788	0.0722614			2e-16
rs12713685	Red blood cell count	32888493	rs4338987	chr2:70376665	C=0.775, T=0.225	0.461768	0.96495	0.225605			6e-13
rs12713685	White blood cell count	30595370	rs7569453	chr2:70402180	A=0.075, T=0.925	0.100122	0.852136	NR			3e-13
rs12713685	Mean spheric corpuscular volume	32888494	rs12989076	chr2:70403407	C=0.225, T=0.775	0.455083	0.95794	0.254655	0.0281682	0.023-0.033	4e-28
rs12713685	Red blood cell count	32888493	rs13028968	chr2:70407123	C=0.226, T=0.774	0.464555	0.965105	0.251964	0.016421	0.012-0.021	2e-14
rs12713685	Total cholesterol levels	29507422	rs2706770	chr2:70471899	A=0.613, G=0.387	0.677391	0.854972	NR	0.025		1e-08
rs12713685	Male-pattern baldness	30573740	rs55857565	chr2:70550924	A=0.188, T=0.812	0.296865	0.865883	0.194668	0.0288467	0.021-0.037	2e-13
rs34272002	FVC	NA	rs34272002	chr4:77657959	CAG = 0.619, C = 0.381	5.83e-05	NA	CAG	β= 0.0111 (SE = 0.0018)	0.0111241	1e-09
rs10009550	Height	38116116	rs10025529	chr4:184191856	G=0.533, T=0.467	0.238339	1	NR			5e-09
rs10009550	Heel bone mineral density	30598549	rs10015974	chr4:184196254	A=0.248, G=0.752	0.795978	0.981457	0.243534	0.0146665	0.01-0.019	1e-11
rs10009550	Red blood cell count	32888493	rs12643353	chr4:184200938	C=0.058, T=0.942	0.225091	1	0.0611224			5e-10
rs10009550	Aspartate aminotransferase levels	33547301	rs3814420	chr4:184204228	C=0.055, T=0.945	0.212775	1	0.94	5.71	-	1e-08
rs10009550	Heel bone mineral density	30595370	rs3828559	chr4:184211030	A=0.25, G=0.75	0.813266	1	NR			2e-10
rs10009550	Height (maximum, inv-normal transformed)	39024449	rs3828559	chr4:184211030	A=0.25, G=0.75	0.813266	1	0.3199	0.03308	0.026-0.04	4e-21
rs10009550	Height	20881960	rs955748	chr4:184215675	A=0.248, G=0.752	0.795978	0.981457	0.24	0.023		4e-08
rs35608354	Height (maximum, inv-normal transformed)	39024449	rs12651799	chr5:115071508	C=0.374, G=0.626	0.613042	0.950443	0.6539	0.03399	0.027-0.041	9e-23
rs35810656	Lung function (FVC)	30804560	rs4651005	chr1:178719306	C=0.679, T=0.321	0.823347	0.957464	0.3214	0.0169	0.012-0.022	2e-11
rs35810656	FEV1	30804560	rs4651005	chr1:178719306	C=0.679, T=0.321	0.823347	0.957464	0.3214	0.0185	0.014-0.023	1e-13
rs35810656	Brain morphology (MOSTest)	32665545	rs6693283	chr1:178740427	A=0.417, C=0.583	0.356842	0.972389	NR			8e-09
rs32799	Cortical volume	32963231	rs12187568	chr5:128734008	C=0.947, G=0.053	0.155474	0.488103	NR			4e-18
rs32799	Brain morphology (MOSTest)	32665545	rs76244727	chr5:128922574	G=0.067, T=0.933	0.757871	0.951408	NR			2e-14
rs32799	Cortical surface area (MOSTest)	32665545	rs152075	chr5:129060636	A=0.075, C=0.925	0.891368	0.971061	NR			1e-12
rs32799	Multi-trait sex score	37277458	rs10043581	chr5:129091799	G=0.073, T=0.927	0.838042	0.955402	NR			8e-10
rs62576695	Height	30595370	rs112723784	chr9:118309023	C=0.257, T=0.743	0.620027	1	NR			9e-13
rs78956703	FVC	NA	rs78956703	chr15:38553368	A = 0.063, G = 0.937	5.7e-05	NA	A	β = −0.0219 (SE = 0.0036)	−0.0219214	1.6e-09
rs7261425	Neutrophil percentage of white cells	32888494	rs73125628	chr20:20066701	C=0.7, T=0.3	1	1	0.278482	0.0177173	0.013-0.023	8e-13
rs7261425	Height	30595370	rs73125628	chr20:20066701	C=0.7, T=0.3	1	1	NR			2e-18
rs7261425	Lymphocyte percentage of white cells	32888494	rs73125628	chr20:20066701	C=0.7, T=0.3	1	1	0.278461	0.0158594	0.011-0.021	1e-10
rs7261425	Sex hormone-binding globulin levels	32042192	rs7261425	chr20:20068635	C=0.7, G=0.3	1	1	0.27840299999999996	0.00579738	0.0037-0.0078	3e-08
rs7261425	Sex hormone-binding globulin levels adjusted for BMI	32042192	rs7261425	chr20:20068635	C=0.7, G=0.3	1	1	0.27840299999999996	0.00525148	0.0034-0.0071	3e-08
rs142696354	Height	30595370	rs12819172	chr12:58064437	A=0.874, G=0.126	0.20381	0.832515	NR			8e-09
rs142696354	Height (baseline)	40374629	rs12819172	chr12:58064437	A=0.874, G=0.126	0.20381	0.832515	0.866441	0.0105424	0.0068-0.0142	2e-08
rs142696354	Heel bone mineral density	30595370	rs238522	chr12:58122565	A=0.835, G=0.165	0.146238	0.824739	NR			5e-10
rs2058779	Height	36224396	rs10861678	chr12:107319661	A=0.293, G=0.707	0.165859	0.784712	0.2605	0.0228	0.021-0.024	1e-224
rs2058779	Height	30595370	rs10861679	chr12:107322915	C=0.313, T=0.687	0.181088	0.782251	NR			8e-32
rs2058779	Serum alkaline phosphatase levels	33547301	rs4964506	chr12:107347085	A=0.461, G=0.539	0.11574	0.390678	0.5	8.64	-	6e-18
rs2058779	Heel bone mineral density	30595370	rs4964511	chr12:107360246	C=0.541, T=0.459	0.120834	0.397588	NR			9e-11
rs2058779	Femoral neck bone mineral density	22504420	rs1053051	chr12:107367225	C=0.509, T=0.491	0.107455	0.399631	0.52	0.03		1e-09
rs2058779	Morningness	30804565	rs10861694	chr12:107405922	C=0.431, T=0.569	0.696572	0.902292	0.5641	0.014	0.01-0.018	3e-10
rs2058779	Ease of getting up in the morning	30804565	rs1017168	chr12:107435405	A=0.355, C=0.645	0.847341	1	0.3551	0.0101	0.0066-0.0136	3e-08
rs2058779	Height	36224396	rs10778528	chr12:107473962	G=0.415, T=0.585	0.751189	0.905112	0.4109	0.014	0.013-0.015	8e-110
rs2058779	Height	36224396	rs11113204	chr12:107561428	G=0.437, T=0.563	0.186183	0.607392	0.4462	0.004	0.0028-0.0052	8e-11
rs79073127	Cortical surface area	32963231	rs386645843	chr2:48274591	G=0.609, T=0.391	0.170162	0.880887	NR			2e-16
rs79073127	Aspartate aminotransferase levels	33547301	rs72816437	chr2:48274592	A=0.607, T=0.393	0.163552	0.867219	0.39	6.91	-	5e-12
rs79073127	Brain morphology (MOSTest)	32665545	rs7601767	chr2:48277490	A=0.387, G=0.613	0.173337	0.881659	NR			4e-12
rs79073127	Cortical surface area (MOSTest)	32665545	rs7601767	chr2:48277490	A=0.387, G=0.613	0.173337	0.881659	NR			5e-13
rs79073127	Estimated glomerular filtration rate (creatinine, cystatin c)	39256582	rs77493474	chr2:48308846	A=0.888, G=0.112	0.679353	0.868782	NR	0.018819	0.013-0.025	2e-09
rs79073127	Estimated glomerular filtration rate (cystatin c)	39256582	rs77493474	chr2:48308846	A=0.888, G=0.112	0.679353	0.868782	NR	0.0213881		6e-12
rs79073127	Serum alkaline phosphatase levels	33547301	rs6749773	chr2:48642541	A=0.448, G=0.552	0.106172	0.964023	0.53	5.9	-	4e-09
rs143723559	Chronic obstructive pulmonary disease	28166215	rs17035917	chr4:106520742	C=0.926, T=0.074	0.160376	0.754682	0.936	1.208	1.107-1.319(1-)	3e-10
rs143723559	Pulmonary function	20010835	rs11727189	chr4:106619140	G=0.936, T=0.064	0.329078	1	0.06	64.7		5e-17
rs143723559	Chronic obstructive pulmonary disease	28166215	rs11727735	chr4:106631870	A=0.936, G=0.064	0.329078	1	0.94	1.26	1.18-1.33	4e-14
rs143723559	Pulmonary function	20010834	rs10516526	chr4:106688904	A=0.936, G=0.064	0.329078	1	0.06	0.089	0.071-0.107..	2e-23
rs143723559	Lung function (FEV1)	28166213	rs10516526	chr4:106688904	A=0.936, G=0.064	0.329078	1	0.06	0.075	0.048-0.102	4e-08
rs143723559	Lung function (FEV1/FVC)	30804560	rs11722225	chr4:106766430	C=0.066, T=0.934	0.318428	1	0.9335	0.0478	0.038-0.057	2e-23
rs143723559	Peak expiratory flow	30804560	rs11722225	chr4:106766430	C=0.066, T=0.934	0.318428	1	0.9335	0.0285	0.019-0.038	1e-08
rs143723559	FEV1	30804560	rs11722225	chr4:106766430	C=0.066, T=0.934	0.318428	1	0.9335	0.0729	0.064-0.082	2e-54
rs143723559	Lung function (FVC)	30804560	rs11722225	chr4:106766430	C=0.066, T=0.934	0.318428	1	0.9335	0.0561	0.047-0.065	2e-32
rs143723559	Pulmonary function (smoking interaction)	23284291	rs17331332	chr4:106808107	A=0.065, G=0.935	0.323671	1	NR			1e-16
rs143723559	Chronic obstructive pulmonary disease	30804561	rs72673891	chr4:106814302	A=0.936, G=0.064	0.297905	0.951457	0.93	1.18		5e-15
rs3774219	Platelet count	32888494	rs2279974	chr3:8592117	A=0.277, G=0.723	0.407031	0.966302	0.732709	0.0158289	0.011-0.021	7e-10
rs3774219	Platelet count	32888493	rs2279974	chr3:8592117	A=0.277, G=0.723	0.407031	0.966302	0.733216	0.017355	0.013-0.021	2e-16
rs3774219	Plateletcrit	32888494	rs165177	chr3:8603243	C=0.738, T=0.262	0.232101	0.757831	0.745223	0.018328	0.013-0.023	2e-12
rs3774219	Platelet count	32888493	rs165177	chr3:8603243	C=0.738, T=0.262	0.232101	0.757831	0.752608			7e-18
rs3774219	Mitral valve prolapse	26301497	rs171408	chr3:8608920	A=0.785, G=0.215	0.131937	0.651783	0.22	1.32	1.22-1.43	1e-11
rs9496317	Retinal vascular caliber	21060863	rs225717	chr6:142548099	C=0.243, T=0.757	0.229087	0.804785	0.23	1.9	1.45-2.35	1e-16
rs9496317	Offspring birth weight	31043758	rs4518515	chr6:142584429	A=0.428, T=0.572	0.268379	0.628887	0.435903	0.017626	0.011-0.024	3e-08
rs10239195	Height (maximum, inv-normal transformed)	39024449	rs12531875	chr7:98724730	C=0.777, T=0.223	0.620258	0.94331	0.8105	0.03254	0.023-0.042	2E-11
rs10239195	Ulcerative colitis	26192919	rs9297145	chr7:98759117	A=0.711, C=0.289	0.451442	0.675144	0.2581	1.07392	1.05-1.1	4E-7
rs10239195	Crohn's disease	26192919	rs9297145	chr7:98759117	A=0.711, C=0.289	0.451442	0.675144	0.2581	1.07618	1.05-1.1	4E-8
rs10239195	Chronic inflammatory diseases (ankylosing spondylitis, Crohn's disease, psoriasis, primary sclerosing cholangitis, ulcerative colitis) (pleiotropy)	26974007	rs9297145	chr7:98759117	A=0.711, C=0.289	0.451442	0.675144	NR			1E-8
rs10239195	eosinophil (fraction, mean, inv-norm transformed)	39024449	rs4727427	chr7:98772439	A=0.291, T=0.709	0.458819	0.677362	0.3736	0.02329	0.017-0.03	2E-11
rs12273776	Height	30595370	rs7943847	chr11:18400514	C=0.415, T=0.585	0.145584	1	NR			1E-13
rs72766414	FVC	NA	rs72766414	chr16:8690404	A = 0.110, G = 0.890	7.24e-05	NA	A	β = −0.0192 (SE = 0.0028)	−0.0192031	1.3e-11
rs12052537	Heel bone mineral density	30598549	rs17288588	chr2:172410186	A=0.764, G=0.236	0.466958	0.759188	0.757185	0.0143209	0.01-0.019	2E-11
rs12052537	Heel bone mineral density	30595370	rs17288588	chr2:172410186	A=0.764, G=0.236	0.466958	0.759188	NR			3E-13
rs12052537	Fat-free mass	30593698	rs56228832	chr2:172416810	A=0.24, T=0.76	0.439719	0.744844	NR	0.25637	0.21-0.31	2E-23
rs12052537	Fat-free mass	30593698	rs56228832	chr2:172416810	A=0.24, T=0.76	0.439719	0.744844	NR	0.15632	0.1-0.21	3E-8
rs12052537	Multi-trait sex score	37277458	rs2176149	chr2:172431981	A=0.709, G=0.291	0.229007	0.613922	NR			2E-9
rs7615499	FVC	NA	rs7615499	chr3:218199	A = 0.183, G = 0.817	4.84e-05	NA	A	β = 0.0127 (SE = 0.0023)	0.0127261	2.9e-08
rs6020179	Chronic inflammatory diseases (ankylosing spondylitis, Crohn's disease, psoriasis, primary sclerosing cholangitis, ulcerative colitis) (pleiotropy)	26974007	rs1328454	chr20:48440023	C=0.526, T=0.474	0.105612	0.900362	NR			4e-09
rs6020179	Inflammatory skin disease	25574825	rs73129298	chr20:48566065	A=0.913, C=0.087	0.64633	0.986995	NR			5e-11
rs6020179	Inflammatory skin disease	25574825	rs6020157	chr20:48591758	A=0.171, G=0.829	0.635612	0.95251	NR			4e-17
rs6020179	Height	30595370	rs4647959	chr20:48600557	C=0.126, T=0.874	1	1	NR			8e-33
rs6886191	FVC	NA	rs6886191	chr5:77157607	G = 0.559, A = 0.441	7.02e-05	NA	G	β= 0.0119 (SE = 0.0018)	0.0119323	2.5e-11
rs3966800	Hip shape mode 2	39574169	rs10458143	chr6:2479086	A=0.522, C=0.478	0.976368	1	0.46	0.04	0.02-0.06	6e-10
rs3966800	Reticulocyte count	32888494	rs9503199	chr6:2485468	A=0.434, G=0.566	0.836371	0.986994	0.519381	0.0163638	0.012-0.021	2e-13
rs3966800	Reticulocyte fraction of red cells	32888494	rs9503199	chr6:2485468	A=0.434, G=0.566	0.836371	0.986994	0.519393	0.0173828	0.013-0.022	6e-15
rs3966800	Heel bone mineral density	30598549	rs3966800	chr6:2493113	A=0.472, T=0.528	1	1	0.509842	0.0221801	0.019-0.026	1e-33
rs3966800	Heel bone mineral density	30048462	rs4959677	chr6:2500820	C=0.527, G=0.473	0.988076	0.996004	NR	0.0262589	0.022-0.03	6e-39
rs3966800	Red cell distribution width	32888493	rs9503212	chr6:2501535	A=0.432, G=0.568	0.822222	0.982579	0.476198	0.012642	0.0089-0.0164	3e-11
rs3966800	Heel bone mineral density	30595370	rs1891198	chr6:2501828	A=0.479, C=0.521	0.949045	0.987875	NR			1e-40
rs3966800	P wave terminal force	28794112	rs11242779	chr6:2507901	C=0.526, T=0.474	0.929526	0.967971	0.49	71	45.52-96.48	2e-08
rs3966800	P wave terminal force	28794112	rs11242779	chr6:2507901	C=0.526, T=0.474	0.929526	0.967971	0.48	72	48.48-95.52	8e-09
rs7019156	FVC	NA	rs7019156	chr9:83791170	C = 0.276, T = 0.724	5.08e-05	NA	C	β= 0.0113 (SE = 0.0020)	0.0112633	1.3e-08
rs12445607	Lymphocyte count	32888494	rs12935567	chr16:75204443	C=0.594, T=0.406	0.838105	0.94837	0.559442	0.016153	0.012-0.021	4e-13
rs12445607	MARCO protein levels	39789286	rs11861563	chr16:75209790	A=0.612, G=0.388	0.962689	0.983223	0.58885792	0.0556779	0.044-0.067	1e-25
rs12445607	Height	30595370	rs11645649	chr16:75211347	C=0.385, G=0.615	0.966818	0.991546	NR			9e-25
rs66746153	FVC	NA	rs66746153	chr4:166322542	G = 0.287, T = 0.713	8.58e-05	NA	G	β = 0.0145 (SE = 0.0020)	0.0144801	1.4e-13
rs6686129	Height	30595370	rs10737515	chr1:165599460	A=0.453, G=0.547	0.370957	0.972679	NR			4e-10
rs1289998	Height	30595370	rs505110	chr18:331506	A=0.362, G=0.638	0.1241	0.562913	NR			6e-17
rs62194733	FVC	NA	rs62194733	chr2:161776671	T = 0.118, C = 0.882	5.14e-05	NA	T	β = −0.0157 (SE = 0.0028)	−0.0157116	1.1e-08
rs10824747	Platelet count	32888494	rs4979859	chr10:81099712	G=0.239, T=0.761	0.274504	0.835327	0.723891	0.0183876	0.013-0.023	3e-13
rs10824747	Height	38116116	rs2105461	chr10:81101679	C=0.469, T=0.531	0.885885	0.991552	NR			4e-11
rs10824747	Mean platelet volume	32888494	rs2233713	chr10:81107135	A=0.488, C=0.512	0.820787	0.99124	0.441845	0.0136316	0.0092-0.0181	2e-09
rs10824747	High light scatter reticulocyte count	27863252	rs7332	chr10:81114060	A=0.527, G=0.473	0.88678	1	0.4629	0.0237027	0.017-0.031	4e-11
rs10824747	High light scatter reticulocyte percentage of red cells	27863252	rs7917610	chr10:81117237	C=0.527, T=0.473	0.88678	1	0.4628	0.0235627	0.017-0.031()	6e-11
rs10824747	Height	20881960	rs2145998	chr10:81121696	A=0.516, T=0.484	0.848761	1	0.49	0.026		4e-13
rs10824747	Reticulocyte count	32888494	rs10740497	chr10:81126380	C=0.527, T=0.473	0.88678	1	0.4619	0.0214682	0.017-0.026	9e-22
rs10824747	Reticulocyte fraction of red cells	32888494	rs10740497	chr10:81126380	C=0.527, T=0.473	0.88678	1	0.461917	0.0207222	0.016-0.025	2e-20
rs10824747	Height	25282103	rs1923367	chr10:81132829	C=0.528, G=0.472	0.845518	0.974513	0.48	0.03	0.024-0.036	5e-24
rs10824747	Height	30595370	rs4980067	chr10:81136129	A=0.558, C=0.442	0.940485	0.971742	NR			3e-75
rs10824747	Height (maximum, inv-normal transformed)	39024449	rs11812140	chr10:81137476	A=0.508, G=0.492	0.758145	0.960273	0.5272	0.04265	0.036-0.049	1e-36
rs10824747	Heel bone mineral density	30595370	rs1463598	chr10:81139134	C=0.571, T=0.429	0.562435	0.968672	NR			3e-16
rs10824747	Heel bone mineral density	30598549	rs1463598	chr10:81139134	C=0.571, T=0.429	0.562435	0.968672	0.642507	0.0151582	0.011-0.019	3e-15
rs10824747	Height	31217584	rs941873	chr10:81139462	A=0.516, G=0.484	0.797903	0.969578	NR	0.0387663	0.027-0.05	2e-11
rs10824747	MATN2 protein levels	39789286	rs1013495	chr10:81140253	C=0.484, T=0.516	0.790766	0.965232	0.4566632	0.0401589	0.029-0.051	3e-15
rs10824747	Multi-trait sex score	37277458	rs72818288	chr10:81141524	A=0.41, G=0.59	0.51671	0.967151	NR			2e-10
rs10824747	Male-pattern baldness	30573740	rs6858	chr10:81142365	C=0.524, T=0.476	0.612629	0.919947	0.412108	0.0187807	0.013-0.025	4e-09
rs10770666	FVC	NA	rs10770666	chr12:20671031	A=0.336, T=0.664	5.03e-05	NA	A	0.0106	0.010611	1.5e-08
rs142104562	FVC	NA	rs142104562	chr19:42579927	TGTCCCCAACGCTGACTCCCTCACGGC=0.901, T=0.099	5.45e-05	NA	TGTCCCCAACGCTGACTCCCTCACGGC	β= 0.0175 (SE = 0.0030)	0.017479	9.3e-09
rs513953	Lung function (FEV1)	30061609	rs513953	chr18:8801351	A=0.25, G=0.75	1	1	0.29	14.5	9.44-19.56	2e-08
rs513953	Lung function (FEV1/FVC)	30804560	rs513953	chr18:8801351	A=0.25, G=0.75	1	1	0.2542	0.0255	0.02-0.031	7e-21
rs513953	Peak expiratory flow	30804560	rs513953	chr18:8801351	A=0.25, G=0.75	1	1	0.2542	0.0214	0.016-0.027	1e-13
rs513953	Lung function (FVC)	30804560	rs513953	chr18:8801351	A=0.25, G=0.75	1	1	0.2542	0.0162	0.011-0.021	2e-09
rs513953	FEV1	30804560	rs513953	chr18:8801351	A=0.25, G=0.75	1	1	0.2542	0.0273	0.022-0.033	1e-24
rs513953	Chronic obstructive pulmonary disease	30804561	rs647097	chr18:8808464	C=0.269, T=0.731	0.862759	0.978188	0.27	1.08	1.05-1.10	1e-11
rs513953	Chronic obstructive pulmonary disease	28166215	rs647097	chr18:8808464	C=0.269, T=0.731	0.862759	0.978188	0.27	1.1	1.06,1.13	6e-09
rs6745120	Estimated glomerular filtration rate	31451708	rs10179584	chr2:18678671	C=0.357, T=0.643	0.131722	1	0.6558	0.0028	0.002-0.0036	5e-15
rs6745120	NELL1 protein levels	39789286	rs79093521	chr2:18680731	A=0.671, G=0.329	0.11641	1	0.3119113	0.0415445	0.03-0.053	2e-14
rs6745120	Estimated glomerular filtration rate (creatinine)	39256582	rs17693971	chr2:18680855	C=0.668, G=0.332	0.11799	1	NR	0.0277326		4e-35
rs6745120	Estimated glomerular filtration rate (creatinine, cystatin c)	39256582	rs17693971	chr2:18680855	C=0.668, G=0.332	0.11799	1	NR	0.032836	0.029-0.037	4e-50
rs6745120	Estimated glomerular filtration rate (cystatin c)	39256582	rs17693971	chr2:18680855	C=0.668, G=0.332	0.11799	1	NR	0.0288282		1e-39
rs6745120	Estimated glomerular filtration rate	31451708	rs13393068	chr2:18681330	C=0.645, T=0.355	0.130584	1	0.334	0.0028	0.002-0.0036	4e-13
rs6745120	Estimated glomerular filtration rate in non-diabetics	31451708	rs13393068	chr2:18681330	C=0.645, T=0.355	0.130584	1	0.351	0.359	0.25-0.47	5e-11
rs6745120	Lung function (FVC)	30804560	rs13430465	chr2:18702313	C=0.934, T=0.066	0.122582	0.643781	0.0803	0.0368	0.028-0.045	2e-17
rs6745120	FEV1	30804560	rs13430465	chr2:18702313	C=0.934, T=0.066	0.122582	0.643781	0.0803	0.0363	0.028-0.045	3e-17
rs4833959	Plateletcrit	32888494	rs17755079	chr4:124670681	C=0.898, T=0.102	0.152072	0.529868	0.092508	0.0290825	0.021-0.037	1e-13
rs4833959	Platelet count	32888494	rs17755079	chr4:124670681	C=0.898, T=0.102	0.152072	0.529868	0.092531	0.0263188	0.019-0.034	2e-11
rs4833959	Platelet count	32888493	rs17755079	chr4:124670681	C=0.898, T=0.102	0.152072	0.529868	0.0730706			8e-16
rs4319605	Height	30595370	rs11618507	chr13:30172751	G=0.803, T=0.197	1	1	NR			6e-18
rs5853827	FVC	NA	rs5853827	chr3:158196338	A = 0.664, ATCC = 0.336	0.000161	NA	A	尾 = 0.0190 (SE = 0.0019)	0.0189727	3.7e-24
rs11608103	Heel bone mineral density	30595370	rs2845847	chr11:125344535	C=0.891, T=0.109	0.584809	0.83334	NR			2e-13
rs11608103	Mean corpuscular hemoglobin	30595370	rs1941367	chr11:125626774	C=0.623, T=0.377	0.241181	1	NR			2e-08
rs5862709	FVC	NA	rs5862709	chr4:145485225	A = 0.852, AT = 0.148	7.41e-05	NA	A	β = −0.0171 (SE = 0.0025)	−0.017136	7.8e-12
rs12948260	Hip shape mode 2	39574169	rs929410	chr17:69820631	C=0.587, T=0.413	0.107391	0.800075	0.43	0.07	0.05-0.09	1e-24
rs12948260	Heel bone mineral density	30048462	rs8069036	chr17:69898215	A=0.431, T=0.569	0.235068	0.864015	NR	0.0218591	0.018-0.026	6e-26
rs12948260	Heel bone mineral density	28869591	rs8069036	chr17:69898215	A=0.431, T=0.569	0.235068	0.864015	0.567203	0.0228433	0.016-0.03	2e-11
rs12948260	Height	30595370	rs59554899	chr17:69923114	C=0.743, T=0.257	0.623734	0.951407	NR			5e-31
rs12948260	Heel bone mineral density	30595370	rs55888531	chr17:69948043	C=0.642, T=0.358	0.133142	1	NR			2e-28
rs12948260	Femoral neck bone mineral density	22504420	rs7217932	chr17:69949016	A=0.497, G=0.503	0.241783	1	0.46	0.03		2e-11
rs12948260	Hip shape mode 3	39574169	rs9913611	chr17:69995886	G=0.652, T=0.348	0.123721	0.985184	0.39	0.06	0.04-0.08	2e-19
rs12948260	Hip shape (DXA scan)	30320955	rs2158915	chr17:70000684	A=0.661, G=0.339	0.118814	0.984793	0.35	0.13	0.11-0.15	8e-27
rs12948260	Height	28552196	rs116878242	chr17:70002330	A=0.062, G=0.938	0.11271	0.640315	0.0712	0.0688	0.044-0.093	4e-08
rs12948260	Hip shape mode 4	39574169	rs12601029	chr17:70003315	A=0.339, G=0.661	0.118814	0.984793	0.38	0.08	0.06-0.1	4e-29
rs12948260	Hip shape (DXA scan)	30320955	rs2160442	chr17:70004200	A=0.339, G=0.661	0.118814	0.984793	0.35	0.092	0.068-0.116	5e-14
rs12948260	Hip shape mode 10	39574169	rs9914165	chr17:70011829	A=0.655, T=0.345	0.122071	0.985056	0.61	0.05	0.03-0.07	9e-14
rs12948260	Hip shape mode 5	39574169	rs9914165	chr17:70011829	A=0.655, T=0.345	0.122071	0.985056	0.6	0.04	0.02-0.06	7e-09
rs12948260	Hip shape mode 2	39574169	rs12600441	chr17:70012436	G=0.596, T=0.404	0.149515	0.961683	0.44	0.09	0.07-0.11	1e-41
rs12948260	Knee osteoarthritis	30664745	rs8067763	chr17:70012939	A=0.593, G=0.407	0.285279	0.904454	0.41	1.06	1.04-1.08	2e-09
rs12948260	Varicose veins	30566020	rs2241173	chr17:70028445	A=0.459, G=0.541	0.101155	0.599644	0.58	0.095	0.066-0.124	2e-10
rs12948260	Facial morphology traits (59 NSCL/P endophenotypic segments)	33692830	rs759493	chr17:70036558	C=0.43, T=0.57	0.117975	0.610856	NR	0.030777		1e-08
rs12948260	Achondroplasia-like facial shape score	39622794	rs2058744	chr17:70040308	A=0.563, G=0.437	0.109493	0.596882	NR			9e-14
rs12948260	Achondroplasia-like facial shape score	39622794	rs2058744	chr17:70040308	A=0.563, G=0.437	0.109493	0.596882	NR			2e-11
rs146715278	Mean corpuscular hemoglobin concentration	32888494	rs12255761	chr10:104801866	C=0.831, T=0.169	0.130468	1	0.155795	0.0185149	0.013-0.024	3e-10
rs146715278	Mean corpuscular hemoglobin	32888494	rs12240508	chr10:104939232	A=0.166, G=0.834	0.133289	1	0.150352	0.0232313	0.016-0.031	6e-10
rs149894716	FVC	NA	rs149894716	chr2:97600255	A=0.974, AC=0.026	6.29e-05	NA	A	β= 0.0355 (SE = 0.0057)	0.0355173	3.6e-10
rs1557271	FVC	NA	rs1557271	chr21:36067775	C=0.370, T=0.630	7.1e-05	NA	C	β = −0.0123 (SE = 0.0018)	−0.0123417	1.8e-11
rs1362800	Glomerular filtration rate (creatinine)	28452372	rs700236	chr5:39367739	A=0.565, G=0.435	0.995963	1	NR	0.0084	0.0066-0.0102	2e-18
rs1362800	Chronic kidney disease	31152163	rs1362800	chr5:39378115	C=0.566, T=0.434	1	1	0.38	1.0571	1.0399-1.0747	5e-11
rs1362800	Heel bone mineral density	30048462	rs2542710	chr5:39382261	A=0.531, G=0.469	0.665665	0.990246	NR	0.0286593	0.025-0.033	7e-46
rs1362800	Creatinine levels	38116116	rs700242	chr5:39384888	A=0.566, C=0.434	0.983882	0.991908	NR			3e-08
rs1362800	Estimated glomerular filtration rate (cystatin c)	39256582	rs2542713	chr5:39385641	A=0.446, C=0.554	0.937062	0.991734	NR	0.023865		6e-31
rs1362800	Estimated glomerular filtration rate (creatinine)	39256582	rs2542713	chr5:39385641	A=0.446, C=0.554	0.937062	0.991734	NR	0.050789		4e-127
rs1362800	Estimated glomerular filtration rate (creatinine, cystatin c)	39256582	rs2542713	chr5:39385641	A=0.446, C=0.554	0.937062	0.991734	NR	0.041265	0.037-0.045	2e-87
rs1362800	creatinine (maximum, inv-norm transformed)	39024449	rs2542713	chr5:39385641	A=0.446, C=0.554	0.937062	0.991734	0.4627	0.02734	0.023-0.032	4e-29
rs1362800	estimated glomerular filtration rate (eGFR, minimum, inv-norm transformed)	39024449	rs2542713	chr5:39385641	A=0.446, C=0.554	0.937062	0.991734	0.4628	0.02761	0.023-0.033	3e-27
rs1362800	creatinine (mean, inv-norm transformed)	39024449	rs2542713	chr5:39385641	A=0.446, C=0.554	0.937062	0.991734	0.4628	0.03227	0.027-0.037	1e-37
rs1362800	Glomerular filtration rate in non diabetics (creatinine)	26831199	rs11959928	chr5:39397132	A=0.451, T=0.549	0.842672	0.949955	NR	0.0082	0.0064-0.01	7e-19
rs1362800	Glomerular filtration rate (creatinine)	26831199	rs11959928	chr5:39397132	A=0.451, T=0.549	0.842672	0.949955	0.44	0.0083	0.0065-0.0101	2e-20
rs1362800	Estimated glomerular filtration rate in non-diabetics	31451708	rs11959928	chr5:39397132	A=0.451, T=0.549	0.842672	0.949955	0.417	0.387	0.29-0.49	9e-14
rs1362800	estimated glomerular filtration rate (eGFR, maximum, inv-norm transformed)	39024449	rs11959928	chr5:39397132	A=0.451, T=0.549	0.842672	0.949955	0.6009	0.03262	0.027-0.038	2e-33
rs1362800	creatinine (minimum, inv-norm transformed)	39024449	rs11959928	chr5:39397132	A=0.451, T=0.549	0.842672	0.949955	0.6007	0.03363	0.028-0.039	6e-37
rs1362800	estimated glomerular filtration rate (eGFR, mean, inv-norm transformed)	39024449	rs11959928	chr5:39397132	A=0.451, T=0.549	0.842672	0.949955	0.6009	0.03423	0.029-0.04	7e-36
rs1362800	Estimated glomerular filtration rate	31451708	rs11951093	chr5:39421736	A=0.441, G=0.559	0.863826	0.942653	0.4157	0.0056	0.0048-0.0064	2e-54
rs1362800	Birth weight	31043758	rs1818782	chr5:39424628	A=0.344, C=0.656	0.302602	0.866933	0.636941	0.015568	0.01-0.021	4e-09
rs1362800	Heel bone mineral density	30595370	rs13179493	chr5:39426307	C=0.311, T=0.689	0.367957	0.791002	NR			9e-49
rs1362800	Heel bone mineral density	30598549	rs13179493	chr5:39426307	C=0.311, T=0.689	0.367957	0.791002	0.714547	0.0266526	0.023-0.031	2e-36
rs1362800	Height (maximum, inv-normal transformed)	39024449	rs10461725	chr5:39437129	C=0.658, G=0.342	0.238141	0.772471	0.4309	0.03725	0.03-0.045	2e-23
rs11748619	Height	30595370	rs11748619	chr5:179727399	C=0.344, G=0.656	1	1	NR			6e-51
rs11748619	Height	20881960	rs6879260	chr5:179731014	C=0.655, T=0.345	0.995607	1	0.39	0.022		2e-09
rs11748619	Height (maximum, inv-normal transformed)	39024449	rs10903252	chr5:179733934	C=0.656, T=0.344	1	1	0.3889	0.03298	0.026-0.04	1e-22
rs11748619	MAPK9 protein levels	39789286	rs3763131	chr5:179734312	C=0.215, T=0.785	0.143337	1	0.19609135	0.136037	0.12-0.15	2e-73
rs35815516	FVC	NA	rs35815516	chr6:116723086	T = 0.267, TA = 0.733	7.73e-05	NA	T	β = −0.0141 (SE = 0.0021)	−0.0140563	1.1e-11
rs7658773	Heel bone mineral density	30595370	rs1567224	chr4:146840077	C=0.593, T=0.407	0.98773	1	NR			5e-18
rs7658773	Heel bone mineral density	30598549	rs2135963	chr4:146844104	C=0.59, G=0.41	1	1	0.59766	0.0158204	0.012-0.02	5e-17
rs7658773	Heel bone mineral density	30048462	rs10022648	chr4:146851785	A=0.59, G=0.41	0.68451	0.827351	NR	0.0182538	0.014-0.022	2e-17
rs55940205	FVC	NA	rs55940205	chr2:242065304	A = 0.080, G = 0.920	5.59e-05	NA	A	尾 = 0.0195 (SE = 0.0033)	0.0195116	2.4e-09
rs13211077	Aspartate aminotransferase levels	33547301	rs9372475	chr6:117501988	C=0.643, T=0.357	0.244094	1	0.37	7.56	-	4e-14
rs13211077	Sex hormone-binding globulin levels adjusted for BMI	32042192	rs150115323	chr6:117506408	C=0.643, G=0.357	0.244094	1	0.37203600000000003	0.00638301	0.0039-0.0089	4e-09
rs13211077	Sex hormone-binding globulin levels adjusted for BMI	32042192	rs150115323	chr6:117506408	C=0.643, G=0.357	0.244094	1	0.37166999999999994	0.00527307	0.0036-0.007	9e-12
rs13211077	Hip shape mode 1	39574169	rs150115323	chr6:117506408	C=0.643, G=0.357	0.244094	1	0.64	0.05	0.03-0.07	3e-12
rs13211077	Height (baseline)	40374629	rs150115323	chr6:117506408	C=0.643, G=0.357	0.244094	1	0.62848	0.0197189	0.017-0.022	7e-50
rs13211077	Height	20881960	rs961764	chr6:117522156	C=0.413, G=0.587	0.19288	1	0.42	0.024		1e-11
rs13211077	Body size at age 10	32376654	rs7753558	chr6:117523471	A=0.645, C=0.355	0.221434	0.948331	0.36595	0.00908761	0.0062-0.012	5e-10
rs13211077	Multi-trait sex score	37277458	rs7753558	chr6:117523471	A=0.645, C=0.355	0.221434	0.948331	NR			2e-09
rs13211077	Height (maximum, inv-normal transformed)	39024449	rs2693560	chr6:117523671	A=0.349, G=0.651	0.246316	0.987201	0.3199	0.0428	0.035-0.051	3e-26
rs35082003	FVC	NA	rs35082003	chr15:51106304	A = 0.534, ACT = 0.466	7.2e-05	NA	A	β = −0.0120 (SE = 0.0018)	−0.0120293	1.4e-11
rs2167734	Protein quantitative trait loci (liver)	32778093	rs117688453	chr8:78096839	C=0.082, T=0.918	0.215955	1	0.07317	0.1394		2e-08
rs2167734	Height	30595370	rs4735769	chr8:78104676	A=0.709, C=0.291	1	1	NR			1e-93
rs2167734	Height	28552196	rs7842996	chr8:78107140	A=0.292, T=0.708	0.995201	1	0.2838	0.0514	0.038-0.065	3e-13
rs2167734	Multi-trait sex score	37277458	rs2167734	chr8:78110704	A=0.291, G=0.709	1	1	NR			3e-14
rs2167734	Menarche (age at onset)	27182965	rs10094574	chr8:78116067	A=0.291, G=0.709	1	1	NR	0.027	0.018-0.037	3e-08
rs2167734	Height	38116116	rs1452815	chr8:78123634	A=0.709, G=0.291	1	1	NR			7e-13
rs2167734	Multi-trait sex score	37277458	rs28534373	chr8:78130748	A=0.411, G=0.589	0.590042	1	NR			1e-10
rs2167734	Fat-free mass	30593698	rs1452822	chr8:78138334	A=0.291, T=0.709	1	1	NR	0.24608	0.2-0.29	6e-24
rs2167734	Fat-free mass	30593698	rs1452822	chr8:78138334	A=0.291, T=0.709	1	1	NR	0.33502	0.26-0.41	4e-18
rs2167734	Height	25282103	rs4735677	chr8:78148191	A=0.708, T=0.292	0.995201	1	0.716	0.037	0.031-0.043	6e-30
rs2167734	Multi-trait sex score	37277458	rs28598587	chr8:78150418	C=0.292, T=0.708	0.995201	1	NR			2e-14
rs2167734	Multi-trait sex score	37277458	rs10504652	chr8:78165483	C=0.931, T=0.069	0.16484	0.959103	NR			2e-12
rs2167734	Height	20881960	rs6473015	chr8:78178485	A=0.707, C=0.293	0.961945	0.985513	0.72	0.029		7e-13
rs2167734	Snoring	30804565	rs4523230	chr8:78234143	A=0.289, T=0.711	0.643487	0.806056	0.7168	1.03093	1.02-1.04	2e-09
rs2167734	Protein quantitative trait loci (liver)	32778093	rs72665687	chr8:78369744	C=0.062, T=0.938	0.11296	0.8407	0.03484	0.2041		3e-09
rs34980165	FVC	NA	rs34980165	chr10:31343588	T = 0.436, TA = 0.564	5.21e-05	NA	T	β = −0.0103 (SE = 0.0018)	−0.0102974	8.5e-09
rs74483355	Juvenile myoclonic epilepsy	30531953	rs1046276	chr16:30914626	C=0.648, T=0.352	0.1672039643593008	0.9496865830888237	0.34	6.67		3E-11
rs74483355	Red blood cell count	27863252	rs1046276	chr16:30914626	C=0.648, T=0.352	0.1672039643593008	0.9496865830888237	0.6446	0.02188859	0.015-0.029	2E-9
rs74483355	Graves' disease	32514122	rs9319588	chr16:30930983	C=0.359, T=0.641	0.15627899017386904	0.9321873946747556	0.905764992	0.7373254	0.664427677-0.818221096	1E-8
rs74483355	Psoriasis	20953189	rs10782001	chr16:30942625	A=0.641, G=0.359	0.15627899017386904	0.9321873946747556	0.37	1.16		9E-10
rs74483355	Mean corpuscular volume	27863252	rs12928852	chr16:30943988	C=0.359, T=0.641	0.15627899017386904	0.9321873946747556	0.6251	0.02393953	0.017-0.031	2E-11
rs74483355	Chronic inflammatory diseases (ankylosing spondylitis, Crohn's disease, psoriasis, primary sclerosing cholangitis, ulcerative colitis) (pleiotropy)	26974007	rs1870293	chr16:30970941	C=0.642, T=0.358	0.1569914159742949	0.9322923677480145	NR			1E-10
rs74483355	Red blood cell count	30595370	rs7204459	chr16:30984212	A=0.639, G=0.361	0.15486592608627098	0.9319764689972276	NR			1E-33
rs74483355	Psoriasis	25903422	rs13708	chr16:31000809	A=0.636, G=0.364	0.15277531591936214	0.9316576086956522	0.35822	1.19	1.12-1.26	2E-8
rs74483355	Mean corpuscular hemoglobin	30595370	rs8062719	chr16:31002664	A=0.354, G=0.646	0.15416582245360605	0.915886287625418	NR			1E-35
rs74483355	Psoriasis vulgaris	26626624	rs12445568	chr16:31004812	C=0.365, T=0.635	0.14654981023810354	0.9144383207457304	NR	1.159		5E-11
rs74483355	Psoriasis	23143594	rs12445568	chr16:31004812	C=0.365, T=0.635	0.14654981023810354	0.9144383207457304	0.368	1.16		1E-16
rs74483355	hematocrit (maximum, inv-norm transformed)	39024449	rs34454770	chr16:31005567	C=0.353, T=0.647	0.15488162869411332	0.916015494556869	0.7031	0.02007	0.014-0.026	4E-11
rs74483355	Snoring	30804565	rs732172	chr16:31050033	C=0.644, T=0.356	0.14169351891993195	0.8818773483628556	0.3709	1.03	1.02-1.04	1E-9
rs34092270	FVC	NA	rs34092270	chr14:37540260	G = 0.637, GA = 0.363	7.38e-05	NA	G	β= 0.0126 (SE = 0.0019)	0.0126376	8.9e-12
rs34452910	FVC	NA	rs34452910	chr8:64779862	T = 0.647, TA = 0.353	5.13e-05	NA	T	β = −0.0106 (SE = 0.0019)	−0.0105985	1e-08
rs13245206	Male-pattern baldness	28196072	rs56349397	chr7:18865362	A=0.695, C=0.305	0.133289	0.431939	NR	0.0565165		5e-15
rs13245206	Male-pattern baldness	22693459	rs2073963	chr7:18877874	G=0.39, T=0.61	0.675305	0.83744	0.530	1.29	1.20-1.38	1e-12
rs13245206	Male-pattern baldness	28196072	rs2073963	chr7:18877874	G=0.39, T=0.61	0.675305	0.83744	NR	0.1		1e-51
rs13245206	Male-pattern baldness	28196072	rs756853	chr7:18890000	A=0.587, G=0.413	0.617747	0.840002	NR	0.1		6e-55
rs13245206	Male-pattern baldness	28196072	rs71530654	chr7:18896988	A=0.591, G=0.409	0.790772	0.942611	NR	0.112465		5e-70
rs13245206	Male-pattern baldness	28196072	rs7801037	chr7:18897511	A=0.408, C=0.592	0.831757	0.964743	NR	0.11		8e-68
rs13245206	Male-pattern baldness	27182965	rs7801037	chr7:18897511	A=0.408, C=0.592	0.831757	0.964743	NR	1.33333	1.27-1.39	1e-36
rs13245206	Male-pattern baldness	30573740	rs67248060	chr7:18899163	C=0.624, T=0.376	0.945913	0.982913	0.36528	0.116231	0.11-0.12	3e-283
rs13245206	Brain morphology (min-P)	32665545	rs12699999	chr7:18904264	A=0.626, G=0.374	0.788501	0.901224	NR			1e-12
rs13245206	Cortical surface area (min-P)	32665545	rs12699999	chr7:18904264	A=0.626, G=0.374	0.788501	0.901224	NR			3e-13
rs13245206	Cortical volume	32963231	rs12700001	chr7:18904400	C=0.608, G=0.392	0.805529	0.918454	NR			2e-10
rs13245206	Cortical surface area (MOSTest)	32665545	rs12700002	chr7:18905450	C=0.417, T=0.583	0.739128	0.928283	NR			2e-24
rs13245206	Brain morphology (MOSTest)	32665545	rs12700003	chr7:18905866	C=0.591, T=0.409	0.754172	0.920539	NR			3e-26
rs13245206	Cortical thickness (MOSTest)	32665545	rs13242758	chr7:18905908	A=0.375, G=0.625	0.799863	0.90577	NR			9e-09
rs2499527	FVC	NA	rs2499527	chr1:61871391	A = 0.269, G = 0.731	6.09e-05	NA	A	β = −0.0124 (SE = 0.0020)	−0.0124397	5.6e-10
rs28474373	FVC	NA	rs28474373	chr1:38403967	AAATAAATC = 0.461, A = 0.539	9.53e-05	NA	AAATAAATC	β = −0.0138 (SE = 0.0018)	−0.0138495	6.1e-15
rs7952436	Multi-trait sex score	37277458	rs1201342	chr11:66608521	C=0.819, G=0.181	0.15485003249272516	0.6815111861544956	NR			2E-8
rs7952436	Multi-trait sex score	37277458	rs35099456	chr11:66649527	C=0.054, G=0.946	0.5447280497241784	0.8409423297363532	NR			3E-33
rs7952436	Multi-trait sex score	37277458	rs34469991	chr11:66703817	A=0.941, G=0.059	0.5661455083027397	0.8180272416475227	NR			1E-24
rs7952436	Bone mineral density mean	37500982	rs34469991	chr11:66703817	A=0.941, G=0.059	0.5661455083027397	0.8180272416475227	NR			4E-19
rs7952436	Red blood cell count	32888494	rs56088284	chr11:66899619	A=0.928, G=0.072	0.9256744875465948	0.9843900319647457	0.0831960000000001	0.039830707	0.032-0.048	2E-23
rs7952436	Red blood cell count	32888493	rs56088284	chr11:66899619	A=0.928, G=0.072	0.9256744875465948	0.9843900319647457	0.081236	0.039098	0.032-0.046	1E-30
rs7952436	Red blood cell count	32888493	rs56088284	chr11:66899619	A=0.928, G=0.072	0.9256744875465948	0.9843900319647457	0.0779348			1E-27
rs7952436	Height	28270201	rs56088284	chr11:66899619	A=0.928, G=0.072	0.9256744875465948	0.9843900319647457	0.0927763	0.007186769	0.0048-0.0096	4E-9
rs7952436	Prostate cancer	33398198	rs12785905	chr11:66951965	C=0.051, G=0.949	0.6654178958026513	0.9578964990478582	NR	1.123	1.08-1.16	2E-10
rs7952436	Red blood cell count	30595370	rs7952436	chr11:67024534	C=0.931, T=0.069	1.0	1.0	NR			3E-22
rs7952436	Height	30595370	rs7952436	chr11:67024534	C=0.931, T=0.069	1.0	1.0	NR			4E-262
rs7952436	Fat-free mass	30593698	rs7952436	chr11:67024534	C=0.931, T=0.069	1.0	1.0	NR	0.39525	0.32-0.47	7E-23
rs7952436	Fat-free mass	30593698	rs7952436	chr11:67024534	C=0.931, T=0.069	1.0	1.0	NR	0.28663	0.2-0.37	5E-11
rs7952436	Fat-free mass	30593698	rs7952436	chr11:67024534	C=0.931, T=0.069	1.0	1.0	NR	0.48078	0.36-0.61	5E-14
rs7952436	Multi-trait sex score	37277458	rs7952436	chr11:67024534	C=0.931, T=0.069	1.0	1.0	NR			3E-39
rs7952436	Height (maximum, inv-normal transformed)	39024449	rs7952436	chr11:67024534	C=0.931, T=0.069	1.0	1.0	0.9388	0.1906	0.17-0.21	3E-119
rs7952436	Height	28270201	rs7952436	chr11:67024534	C=0.931, T=0.069	1.0	1.0	0.0896	0.008747779	0.0063-0.0112	2E-12
rs7952436	Bone mineral density mean	37500982	rs34695471	chr11:67076064	A=0.055, G=0.945	0.7853670430820342	1.0	NR			6E-58
rs7952436	Mean spheric corpuscular volume	32888494	rs76335321	chr11:67097778	C=0.065, T=0.935	0.8770729031687159	0.966964945406781	0.082567	0.059976004	0.052-0.068	7E-48
rs7952436	Red cell distribution width	32888494	rs76335321	chr11:67097778	C=0.065, T=0.935	0.8770729031687159	0.966964945406781	0.082561	0.03068315	0.023-0.039	4E-14
rs7952436	Red cell distribution width	30595370	rs76335321	chr11:67097778	C=0.065, T=0.935	0.8770729031687159	0.966964945406781	NR			2E-21
rs7952436	Red cell distribution width	32888493	rs76335321	chr11:67097778	C=0.065, T=0.935	0.8770729031687159	0.966964945406781	0.923463			1E-18
rs7952436	Mean reticulocyte volume	32888494	rs61734601	chr11:67184725	A=0.069, G=0.931	0.9691221343080632	0.9844400105176867	0.083099	0.057028495	0.049-0.065	7E-43
rs7952436	Mean corpuscular hemoglobin	32888494	rs61734601	chr11:67184725	A=0.069, G=0.931	0.9691221343080632	0.9844400105176867	0.083076	0.04488837	0.037-0.053	4E-28
rs7952436	Mean corpuscular volume	32888494	rs61734601	chr11:67184725	A=0.069, G=0.931	0.9691221343080632	0.9844400105176867	0.083062	0.0548712	0.048-0.062	1E-38
rs7952436	Height	28552196	rs61734601	chr11:67184725	A=0.069, G=0.931	0.9691221343080632	0.9844400105176867	0.0767	0.0877	0.061-0.115	2E-10
rs7952436	Height	28270201	rs61734601	chr11:67184725	A=0.069, G=0.931	0.9691221343080632	0.9844400105176867	0.0931281	0.007811173	0.0054-0.0102	2E-10
rs7952436	Multi-trait sex score	37277458	rs182384458	chr11:67194720	A=0.023, C=0.977	0.2887634724852584	0.9533200315530602	NR			4E-9
rs7952436	Multi-trait sex score	37277458	rs12795957	chr11:67242216	A=0.048, G=0.952	0.5640983183056756	0.9105300604766987	NR			1E-31
rs7952436	Multi-trait sex score	37277458	rs12795957	chr11:67242216	A=0.048, G=0.952	0.5640983183056756	0.9105300604766987	NR			6E-16
rs7952436	Multi-trait sex score	37277458	rs35632190	chr11:67441143	G=0.956, T=0.044	0.31062717926436545	0.707189288832832	NR			6E-17
rs7952436	Multi-trait sex score	37277458	rs10400314	chr11:67483972	C=0.049, T=0.951	0.2550052369040573	0.6056018992442228	NR			2E-12
rs201118291	FVC	NA	rs201118291	chr6:169618454	T=0.686, TGATG=0.314	9.22e-05	NA	T	β = −0.0146 (SE = 0.0019)	−0.0146326	2.1e-14
rs201456102	FVC	NA	rs201456102	chr13:115060597	AAC=0.098, A=0.902	6.14e-05	NA	AAC	β = −0.0186 (SE = 0.0031)	−0.0186136	1.8e-09

## Sheet: GWASCatalog_Retained_SNPs- S3D
Rsid	Trait	Chr	Pos	P	OR or BETA	MAPPED_GENE	PUBMEDID	STUDY ACCESSION
rs1054661	Lung function (FVC)	4	3494214	2e-14	NA	DOK7	30595370	GCST007081
rs11461979	Appendicular lean mass	3	197160369	1e-10	0.0143	DLG1	33097823	GCST90000025
rs11378470	Inguinal hernia	5	65090635	7e-09	1.07	CWC27	34382107	GCST90027168
[truncated: 35 more rows]

## Sheet: S4- All cause dementia_Removed
Query	GWAS Trait	PMID	RS Number	Position (GRCh37)	Alleles	R2	D'	Risk Allele	Effect Size (95% CI)	Beta or OR	P-value
[truncated: 1,863 more rows]

[truncated: 22 more sheets: All cause dementia_Retained, AD_Removed, AD_Retained, DLB_Removed, DLB_Retained, PDD_Removed, PDD_Retained, VD_Removed, VD_Retained, Table S5A- Intelligence_Removed, Table S5B-Intelligence_Retained, Fluid Intelligence_Removed, Fluid Intelligence_Retained, Cognitive performance_Removed, Cognitive performance_Retained, Numeric memory_removed, Numeric memory_retained , Executive function_Removed, Executive function_Retained, Prospective memory_Removed …]
